# Supplementary material for: A second genetic screen for gurken mRNA mislocalisation uncovers novel phenotypes of piRNA pathway mutants in Drosophila
Source: Biol Open. 2025 Nov 25;14(11):bio062321. doi: 10.1242/bio.062321 (PMC12690538; doi:10.1242/bio.062321)
Supplement: Table S1. — Sequences of short oligo DNA for the RNA fluorescent in situ hybridization. [file biolopen-14-062321-TableS1.xlsx]

## Sheet: Burdock
cgtaattcactagttcgtcc
cacatcacgaattcttccga
tcatagtgtgtcggaaggtt
caaaggtagcggctatttgt
gtgacggaataggtgttctc
cgattggttgcacaatagcg
tggacggttcattgtcacaa
ttctattggtgactgagtgc
ctcagtacgtattgtggcaa
atggggtacggatagagttt
aagcaacgtcgtttacgtgg
tccacttgacaccatgaatc
tagcaatagaggcgaagtcc
acgatggccaaaagttctcg
gtatgttaacggctggtgat
ctctaggacatgaatagcct

## Sheet: gurken
ctgtagaaggcttcgacatt
ctacacacttgcatctcctt
gtcgcaacagaagctgaaac
atattgattgggtggaccga
gcgacaattgttgagagcac
caggcgattgagcaactcaa
aatggagtcgtctgcgtttg
tgattggtgtgctgctttcg
tgttgtcactgtctcggaat
agcatctgaatctctgtctc
tattgtaagcttcgctgcag
gcaggaatggaagactgtgt
catcgtagtcgttaacgcag
tgttggaggcgaatagatgt
tacgctgcgcaacgtaaaga
agctccaacgaaagcttcaa
ctggagtaagcgctaagatt
attctgtttcgagtcgagtc
