# Supplementary material for: A second genetic screen for gurken mRNA mislocalisation uncovers novel phenotypes of piRNA pathway mutants in Drosophila
Source: Biol Open. 2025 Nov 25;14(11):bio062321. doi: 10.1242/bio.062321 (PMC12690538; doi:10.1242/bio.062321)
Supplement: Table S2. — Processed data of sequencing libraries that are used in figures. Tab 1: abundance of transposon sense and antisense piRNAs normalised to one million endogenous siRNAs. Tab 2: ping-pong linkage values of 63 representative Drosophila transposons. Tab 3: nucleotide frequencies around piRNA 3' ends, used as input for weblogo. Tab 4: normalised gene counts of RNA sequencing libraries after DESeq2. Tabs 5 and 6: results of the differential gene expression analysis after DESeq2. [file biolopen-14-062321-TableS2.xlsx]

## Sheet: TE_S_AS_mapping_piRNAs
TE	spnE_null_mutant_ovaries_sRNA_rep1	spnE_null_mutant_ovaries_sRNA_rep2	spnE_ZF_mutant_ovaries_sRNA_rep1	spnE_ZF_mutant_ovaries_sRNA_rep2	w1118_ovaries_sRNA_rep1	w1118_ovaries_sRNA_rep2
1360_-	106760	146022	1795180	1950390	2587450	2402620
1360_+	114842	152332	1882070	1867050	3539860	2814460
17.6_-	968905	1113490	2152760	2311800	2356990	2014350
17.6_+	35627.2	46680.7	885410	963154	657929	571840
1731_-	24246	34406	915137	887075	732524	645689
1731_+	22701.4	31020.7	1019900	931387	896413	792109
297_-	1858870	2227880	5134030	6459580	10951400	9075310
297_+	56364	64352	1238680	1604000	2881160	2439500
3S18_-	10053.4	13357.1	937191	842598	1257540	1044460
3S18_+	743808	955530	2463470	2542710	1241390	1079570
412_-	3036790	3810390	3838240	4318890	10432600	9213920
412_+	392292	448982	3628090	4114730	970544	855118
accord_-	71559.2	91273.4	1118060	1186300	595253	505394
accord_+	22450.7	30406.5	841903	908009	208651	186018
accord2_-	11523.5	14017.3	187342	185375	186552	169106
accord2_+	29936.6	36048.8	240672	245073	320189	283756
baggins_-	356780	494220	3775950	3593050	3529740	3048940
baggins_+	138850	196088	2177970	2061480	1585480	1399120
Bari1_-	19612.2	35089.2	405202	421865	291197	279337
Bari1_+	19720.6	36954.6	273254	281905	132290	121161
Bari2_-	508.089	591.089	1754.72	1559.4	289.633	361.752
Bari2_+	331.951	383.824	1359.05	1380	347.559	387.592
blood_-	1697980	2115080	2568670	2691140	3118000	2602730
blood_+	458648	586798	17320400	16062100	674047	587357
BS_-	44603.4	49820.4	1520290	1234680	1937110	1601300
BS_+	61844.6	66862.2	1016150	833918	1210580	965155
BS3_-	8989.78	10685.7	235958	205261	506147	433522
BS3_+	13589.7	17387.2	225275	205964	334714	283730
BS4_-	115.167	138.177	1307.44	1242	376.522	310.074
BS4_+	74.5197	69.0883	1238.62	938.397	550.302	439.271
Burdock_-	21807.2	27213.1	511208	560996	1090240	867534
Burdock_+	64710.2	82537.5	1676290	1729150	697913	578390
Circe_-	28527.5	38060	1979550	1887190	3014290	2646120
Circe_+	32490.6	44500.6	2030120	1929920	3264980	2588620
copia_-	29055.9	39764.2	1125480	1002260	456866	350848
copia_+	485150	563646	1507470	1531660	423501	367476
Copia1_-	60435.5	79060.1	891207	818931	1339090	1082490
Copia1_+	55374.9	67130.8	461233	446691	527450	404711
Cr1a_-	93881.3	114978	3039340	2979920	4821630	4288560
Cr1a_+	164404	203504	3653440	3616000	4206800	3486260
diver_-	14700.7	21071.9	667877	617162	1120530	880557
diver_+	78591.2	110388	1199160	1066430	639842	557977
diver2_-	35959.1	47394.6	945053	863767	906289	810480
diver2_+	47320	55953.9	1460580	1325640	2197670	1910910
Dm88_-	98271.1	136695	864405	818572	876414	706580
Dm88_+	61241.6	85830.7	605894	588237	398578	355848
Doc_-	855791	1090130	6280390	5994940	6224470	5082760
Doc_+	377944	562840	4087060	3881910	2129230	1731330
Doc3-element_-	57834.1	70009.5	1962190	1818650	2185280	1930540
Doc3-element_+	64656	82307.2	1699100	1549390	1054960	906074
Doc4-element_-	5148.63	6356.13	52056.6	45222.5	78418	74068.8
Doc4-element_+	3847.93	4674.98	29210.9	29683.7	40287.9	37609.3
Dsim_ninja_-	64527.3	87151.1	1276390	1213260	1720750	1679600
Dsim_ninja_+	57170.1	72105.2	1277490	1141380	2870870	2295420
F-element_-	1422320	1771170	9708840	10266900	9321540	7805080
F-element_+	398287	591665	4957540	5161340	2226390	1968080
flea_-	250867	331762	1479120	1215870	2447150	1994950
flea_+	79397.3	97744.6	779628	679593	478097	406377
frogger_-	785.844	1281.97	3389.01	3670.79	7921.45	6899.14
frogger_+	3163.7	3584.92	8498.34	7562.38	5474.06	4844.9
Fw2_-	3895.35	4575.18	42182	38915.9	48426.6	42389.6
Fw2_+	3062.08	3638.65	31378.5	28841.9	24995.3	21033.3
Fw3_-	4511.83	5388.89	29142.1	31670.9	33785.6	29637.9
Fw3_+	3231.44	3792.18	22312.4	23915.3	16335.3	13875.8
G-element_-	22396.6	28403	1143280	1078090	1908820	1745730
G-element_+	27755.2	37062.1	917356	873565	757650	697937
G2_-	14727.8	16811.5	735433	721158	1447080	1286440
G2_+	25329.9	32103	624387	598449	695871	597034
G3_-	4620.22	5903.21	41906.8	39702.5	37000.6	30761.9
G3_+	2913.04	3815.21	31670.9	31022.3	27312.4	24302
G4_-	16631.4	20795.6	211357	222731	491478	390912
G4_+	13508.4	17655.9	137797	164606	252053	221069
G5_-	9335.28	11975.3	124017	115257	169145	133680
G5_+	280953	367182	98935.1	91714.5	90408.8	76226.4
G5A_-	7844.89	10516.8	55996.1	48134.2	103457	89016.9
G5A_+	12119.6	15637	47429	44573.9	64414.3	61497.9
G6_-	79993.5	97092.1	932013	1016920	1368820	1150530
G6_+	25709.3	35434.6	645272	731287	662752	582887
G7_-	440.344	468.265	5212.54	4346.99	5879.54	5374.61
G7_+	779.069	898.148	4748.06	3960.59	3910.04	3475.41
GATE_-	132984	163709	6618350	6536500	10046200	8607190
GATE_+	154032	197232	5456570	5228180	7026780	5863490
gtwin_-	759166	939340	1081920	1130630	1932020	1763980
gtwin_+	10209.2	12835.1	98986.7	97551.9	238092	201987
gypsy_-	1443250	1755370	3244850	3315580	2051630	1815950
gypsy_+	25079.3	31396.8	361179	336374	239396	212439
gypsy10_-	1353740	1628070	1607960	1660850	1566930	1377890
gypsy10_+	11096.7	13779.3	190542	182905	66861.7	54224.1
gypsy11_-	26529	33078	55858.5	52094.8	48788.6	36084.8
gypsy11_+	3387.26	4406.3	18957.8	18312.5	12294.9	8746.66
gypsy12_-	50531.1	65357.6	2219720	2530110	2700810	2309260
gypsy12_+	88109.4	108315	1759190	1886950	5514870	4292670
gypsy2_-	681273	852857	1593390	1603980	2307530	2044930
gypsy2_+	22471.1	28679.3	281615	270562	394740	340655
gypsy3_-	1131410	1359700	1958990	1934510	2313480	2043550
gypsy3_+	51479.6	63599.7	428512	423148	342491	308536
gypsy4_-	795728	949420	2602060	2665540	2192680	1893450
gypsy4_+	28432.6	37998.6	913812	895852	546276	479839
gypsy5_-	1147730	1402620	927902	1002290	2090730	1763970
gypsy5_+	3387.26	4191.36	31275.3	31353.5	34596.6	28785.2
gypsy6_-	638607	773981	1773970	1792530	2929590	2559220
gypsy6_+	104836	138284	909976	919105	817966	703738
gypsy7_-	22918.2	27543.2	186843	185347	240772	217723
gypsy7_+	5189.28	6302.39	63651.5	64031.8	79359.3	67725.2
gypsy8_-	32958	40608.6	448864	415241	1113410	986512
gypsy8_+	18331.8	23037.1	213800	189142	674743	534748
gypsy9_-	15791.4	20288.9	48134.3	45829.7	44835.1	39082.2
gypsy9_+	2039.13	2479.5	10149.8	9135.57	11657.7	9483.08
Helena_-	85846.7	114034	116551	124324	149190	139197
Helena_+	2242.37	2840.3	55910.1	60002.2	57781.7	50374
Helitron_-	27.0981	38.3824	189.234	220.799	231.706	64.5986
Helitron_+	108.392	84.4413	309.656	703.798	318.596	245.475
HeT-A_-	31332.1	40961.7	359459	496398	2363760	1911070
HeT-A_+	560503	716515	3176160	3464230	2813130	2131780
HMS-Beagle_-	367125	463161	2748370	2232000	1155430	953334
HMS-Beagle_+	235496	300212	2219010	1851830	1933020	1602270
HMS-Beagle2_-	1885100	2284740	4529620	4639430	3867330	3253950
HMS-Beagle2_+	59595.4	75375.4	509849	484654	581814	508973
hobo_-	20648.7	27566.2	429097	451976	477923	395447
hobo_+	16976.9	19421.5	261505	264035	332397	279493
hopper_-	10310.8	11476.3	60778.6	64404.4	74971.4	65218.8
hopper_+	6279.98	7254.28	102926	104493	179152	148771
hopper2_-	4864.1	6478.95	46001.1	50149	45573.7	37738.5
hopper2_+	3305.96	4252.77	78515	85159.5	113521	97298.5
I-element_new_-	42476.2	54004.1	355107	347855	1392050	1198990
I-element_new_+	101625	120459	806671	817799	902626	748207
Idefix_-	1707160	1913690	1946140	2092170	2165580	1861200
Idefix_+	34116.5	45160.7	469766	495336	423370	346507
INE-1_-	6537.41	8582.31	37950.1	39909.5	114912	88564.7
INE-1_+	86632.5	106534	116861	124600	132420	129391
invader1_-	84478.2	128305	1441590	1361520	597975	479942
invader1_+	92262.1	133202	1215400	1147520	1008410	863296
invader2_-	41907.2	55186.2	979408	1018800	1314990	1123650
invader2_+	44461.2	53620.2	705311	667545	1378690	1141430
invader3_-	29421.7	39779.5	1699630	1605750	401590	368690
invader3_+	19693.5	25125.1	1116570	931566	173707	144107
invader4_-	146031	182984	1003420	1012140	989733	780416
invader4_+	28669.8	34720.7	1222940	1085670	941654	621646
invader5_-	1185.54	1542.97	11044.4	12157.8	7573.89	7144.61
invader5_+	914.56	974.913	11233.6	11164.2	7892.49	6705.34
invader6_-	17085.3	21617	582704	888055	4345730	3506670
invader6_+	8203.94	10716.4	213577	317068	1293010	1017310
Ivk_-	43932.7	54280.4	508645	503795	1819980	1506030
Ivk_+	25594.1	34283.2	461714	482074	677523	595664
jockey_-	15615.3	20834	585078	558029	1067690	873490
jockey_+	51317	65887.2	799618	806290	516907	434710
jockey2_-	65563.8	82445.4	204493	231715	318350	310229
jockey2_+	5250.25	7162.16	119820	133722	67122.4	63655.5
Juan_-	10155	13955.8	490426	777683	713597	615961
Juan_+	36677.2	47125.9	778114	835408	476952	417152
looper1_-	2167.85	2809.59	60486.2	69220.6	58621.6	50296.5
looper1_+	2513.35	3208.77	50714.8	65991.4	62517.2	51213.8
mariner2_-	1896.86	2402.74	6141.51	5395.78	3823.15	2790.66
mariner2_+	2316.88	2809.59	10012.2	9052.77	6907.74	5219.57
Max-element_-	212286	258367	7256880	7207610	12032400	10626600
Max-element_+	205302	264539	5338540	5216400	4713380	4063280
McClintock_-	485950	589063	1465890	1575930	761285	646632
McClintock_+	54534.9	71114.9	1023000	1094300	286823	235165
mdg1_-	4220050	4959490	4228180	4683820	7445400	6390330
mdg1_+	515209	498227	468045	471393	470827	402928
mdg3_-	53396.7	67560.7	1685170	1751500	1129490	927339
mdg3_+	81985.2	91948.9	1296010	1284980	539397	426984
micropia_-	34821	51148.4	1696950	1540500	896268	811527
micropia_+	43038.5	59323.9	1445010	1257670	806931	662550
NOF_-	7059.05	8651.4	320511	388938	590735	487784
NOF_+	8508.79	11345.8	173545	205826	228288	187129
opus_-	307448	378612	7063980	6326480	5124760	4156200
opus_+	109463	132818	6489980	5822910	2259950	1813320
Osvaldo_-	7235.18	9564.9	98608.3	90693.3	323230	281702
Osvaldo_+	4362.79	5918.57	51402.9	46022.9	213923	166820
P-element_-	108.392	138.177	430.078	413.999	28.9633	116.278
P-element_+	230.334	261	1840.73	1711.19	72.4082	90.4381
pogo_-	5649.95	7860.72	139707	248772	370585	315500
pogo_+	4599.9	6171.89	77087.2	116430	177516	158073
Quasimodo_-	1528740	1810130	3863060	3898790	2190420	1962110
Quasimodo_+	48227.8	60375.5	1522560	1363410	977829	766825
R1-2_-	2567.54	2847.97	21555.5	19775.3	16494.6	15012.7
R1-2_+	2194.94	2863.33	19611.6	17608.7	15191.2	14483
R1A1-element_-	309406	476825	11475800	11116100	7917700	7255850
R1A1-element_+	145761	218488	8226770	7669020	4904770	4669460
R2-element_-	10195.6	13994.2	321285	305283	498979	455149
R2-element_+	2167.85	2894.03	94789.2	85049.1	143354	137208
Repbase_Bica_-	32145.1	41215	488035	468578	597613	516311
Repbase_Bica_+	87777.4	111463	291025	268961	193460	161535
Repbase_Chimpo_-	13433.9	15452.8	786785	671782	1253860	997532
Repbase_Chimpo_+	28940.7	37491.9	1074800	1066450	616208	539179
Repbase_Chouto_-	24232.4	30053.4	399164	343564	750626	681270
Repbase_Chouto_+	13860.7	17425.6	319496	279960	371338	335073
Repbase_DNAREP1_-	27755.2	35066.2	165718	180628	317075	252581
Repbase_DNAREP1_+	194557	240205	320236	340721	516864	419646
Repbase_FB4_-	31555.7	32156.8	119596	131169	258671	137828
Repbase_FB4_+	29164.3	30306.8	105558	116734	242727	116743
Repbase_Rt1a_-	83468.8	104400	4912110	4495460	7366440	6102010
Repbase_Rt1a_+	62373	80656.8	3482340	3213710	2762590	2503860
Repbase_Rt1b_-	162988	203695	6967620	6476820	10577500	9349790
Repbase_Rt1b_+	105188	133801	4445540	3988090	5304940	4603930
Repbase_Transib1_-	5941.25	6739.95	52263.1	52633	30223.2	24121.1
Repbase_Transib1_+	1578.46	1911.44	25151	31463.9	18739.2	16175.5
roo_-	2948220	3593420	11704400	12713200	27777200	23030800
roo_+	298411	368533	3914310	3966910	4865620	3924070
rooA_-	121169	151096	1236900	1102050	4973730	3893080
rooA_+	29821.4	39426.4	425571	376021	902466	705676
rover_-	744851	887002	1635960	1961550	716305	640018
rover_+	55137.8	70055.6	1256000	1446120	408773	358174
Rt1c_-	15506.9	19114.4	162587	137503	160717	122970
Rt1c_+	16048.8	20127.7	139896	111448	157517	119443
S-element_-	10222.7	13817.7	348793	414965	944767	763000
S-element_+	10710.5	13203.5	271620	294560	572169	515458
S2_-	9795.95	12973.3	15981.7	16352.9	14655.4	13113.5
S2_+	2506.57	3385.33	17495.6	19471.7	13178.3	10645.9
springer_-	921510	1151300	5176920	4936740	2707820	2439430
springer_+	203683	227646	4168140	3819610	762197	679655
Stalker_-	4068520	4964700	11065900	11884100	20267200	16901100
Stalker_+	86388.6	114249	1887890	1935910	1289000	1053710
Stalker2_-	2328060	2869740	2645980	2831680	3657800	3064280
Stalker2_+	58565.7	70784.8	560787	532347	307068	260384
Tabor_-	1839570	2295100	2447090	2643000	6744800	5692990
Tabor_+	28405.5	26384.1	37760.8	38474.3	100705	74185.1
TAHRE_-	34028.4	43264.7	608973	786832	5466550	4191300
TAHRE_+	337418	429161	4721770	5163520	5180990	4005920
TART-A_3primedeleted_-	947945	1088100	2461590	2375410	2077220	1761280
TART-A_3primedeleted_+	31752.2	43663.8	1541490	1596940	610024	527487
Tc1_-	4769.26	6271.69	18218.1	18077.9	9007.57	7299.65
Tc1_+	2723.36	3377.65	12747.5	12254.4	10803.3	8333.23
Tc1-2_-	4593.12	5695.95	33391.3	41579.3	119111	111006
Tc1-2_+	4559.25	5749.69	34096.6	49445.2	73291.5	69766.5
Tc3_-	691.001	1028.65	3543.84	3118.79	2230.17	2144.68
Tc3_+	1219.41	1711.86	6915.65	6665.38	5068.57	4909.5
Tirant_-	456961	534329	1017500	1030990	287345	242232
Tirant_+	6212.23	9004.51	70928.5	77569.6	133941	113022
transib2_-	21204.2	26169.1	410776	429289	524554	459787
transib2_+	9999.19	12512.7	220424	233606	244204	191122
transib3_-	3854.7	4728.71	15207.6	15842.3	18753.7	15581.2
transib3_+	6686.45	8037.28	9152.06	9563.37	13019	10891.3
transib4_-	3847.93	5112.54	11526.1	12530.4	6560.18	5684.68
transib4_+	1619.11	2379.71	9977.81	10764	3649.37	3449.57
Transib5_-	4897.98	6102.8	62877.4	71884	54016.5	49288.8
Transib5_+	4322.14	5603.83	37468.4	43042.1	36479.2	32338.1
Transpac_-	116854	142038	513117	510433	341578	299298
Transpac_+	102410	130101	556762	588251	224610	191445
X-element_-	53979.4	65718.4	3526330	3323650	4933470	4193060
X-element_+	65008.3	82906	2653750	2469970	2117880	1836670
ZAM_-	798749	940100	838084	884908	656496	576440
ZAM_+	15723.7	19444.5	48409.6	53654.2	28441.9	22803.3

## Sheet: pingpong_linkage
TE	spnE_null_mutant_ovaries_sRNA_rep1	spnE_null_mutant_ovaries_sRNA_rep2	spnE_ZF_mutant_ovaries_sRNA_rep1	spnE_ZF_mutant_ovaries_sRNA_rep2	w1118_ovaries_sRNA_rep1	w1118_ovaries_sRNA_rep2
1360	0.0677263	0.0712594	0.36345	0.341553	0.484889	0.482149
17.6	0.0502675	0.0489653	0.129564	0.133109	0.212114	0.232468
297	0.0545625	0.0528136	0.31401	0.284614	0.38523	0.389784
3S18	0.0555939	0.0553641	0.118804	0.121962	0.234046	0.235317
412	0.0541262	0.0542386	0.0923936	0.0933642	0.0953326	0.105541
baggins	0.108158	0.120951	0.192973	0.210503	0.259493	0.258134
blood	0.053211	0.0521466	0.139234	0.137547	0.216078	0.218833
BS	0.0385559	0.0453036	0.112009	0.10936	0.236706	0.232765
Burdock	0.0529021	0.0541597	0.113481	0.130042	0.253783	0.24127
Circe	0.0678868	0.0709267	0.16249	0.164076	0.329315	0.315804
Copia1	0.0585345	0.05173	0.160429	0.164125	0.206867	0.221603
Cr1a	0.0539462	0.0548656	0.227171	0.225167	0.283142	0.290772
diver	0.0582922	0.0558076	0.144931	0.149472	0.217242	0.224189
diver2	0.054369	0.0541055	0.157737	0.165526	0.288219	0.309843
Dm88	0.0785293	0.0824717	0.306594	0.327467	0.286212	0.301934
Doc	0.0578433	0.0621245	0.313624	0.31703	0.368991	0.38934
Doc3-element	0.0520028	0.0499824	0.246905	0.240431	0.275666	0.27159
Dsim_ninja	0.0565798	0.0532578	0.154112	0.161431	0.250141	0.255891
F-element	0.0651511	0.0673005	0.273601	0.287497	0.29512	0.311131
flea	0.0490971	0.0504586	0.143242	0.143645	0.246431	0.251312
G6	0.0579994	0.048867	0.181621	0.191471	0.384174	0.385372
GATE	0.0612503	0.0608057	0.208278	0.20545	0.397862	0.388237
gtwin	0.0493885	0.0519149	0.0649278	0.0651843	0.118643	0.119882
gypsy	0.0513031	0.0515727	0.0706648	0.070023	0.147325	0.141153
gypsy10	0.0443298	0.0470589	0.0852793	0.08511	0.105709	0.0895639
gypsy12	0.0524525	0.0519298	0.14587	0.157796	0.286341	0.285986
gypsy2	0.0491634	0.0525468	0.0921483	0.0928128	0.131751	0.142794
gypsy3	0.0468485	0.0466463	0.106665	0.112379	0.142477	0.156843
gypsy4	0.0523077	0.0498592	0.1388	0.132264	0.186485	0.196829
gypsy5	0.0466146	0.045159	0.0469469	0.0473413	0.0573554	0.0620166
gypsy6	0.0461756	0.0456607	0.115964	0.124769	0.181948	0.209365
HeT-A	0.0515194	0.0534397	0.126643	0.125685	0.284477	0.310941
HMS-Beagle	0.0506256	0.0500946	0.191303	0.19713	0.228819	0.227438
HMS-Beagle2	0.0758957	0.0755295	0.102375	0.102403	0.154967	0.157483
I-element_new	0.0533508	0.0532854	0.119085	0.12744	0.319748	0.332628
Idefix	0.0473364	0.0494387	0.127505	0.129121	0.155579	0.165854
invader1	0.0742453	0.0779584	0.181854	0.184274	0.225473	0.253666
invader2	0.0546529	0.0563486	0.151452	0.152484	0.33788	0.350397
invader4	0.0572862	0.0555133	0.163933	0.176303	0.307871	0.3055
jockey	0.0539042	0.0559159	0.168148	0.175171	0.302927	0.304757
Juan	0.0505792	0.0504025	0.163857	0.178393	0.233474	0.242088
Max-element	0.0533084	0.0547729	0.186039	0.194276	0.35356	0.363521
McClintock	0.0511176	0.0517504	0.122516	0.127071	0.197168	0.213792
mdg1	0.059158	0.0592359	0.0932413	0.0948131	0.132954	0.144907
mdg3	0.0537294	0.0525125	0.177267	0.184385	0.234567	0.246085
micropia	0.0560646	0.0576546	0.256026	0.249671	0.3003	0.297402
opus	0.0537997	0.0627991	0.283378	0.2895	0.355806	0.36793
Quasimodo	0.0531918	0.0524164	0.21209	0.197832	0.281093	0.279405
R1A1-element	0.0684392	0.0689176	0.234325	0.235566	0.361687	0.377057
Repbase_Rt1a	0.0577637	0.0596759	0.212964	0.216967	0.320023	0.334565
Repbase_Rt1b	0.0612334	0.0607089	0.188656	0.186047	0.335611	0.343614
roo	0.0598194	0.0607946	0.189893	0.197532	0.325904	0.337299
rooA	0.0493199	0.051616	0.123235	0.118501	0.247958	0.241455
rover	0.0523491	0.0496938	0.100746	0.107955	0.207321	0.207075
springer	0.0519791	0.0527776	0.183273	0.186183	0.20269	0.212938
Stalker	0.0505343	0.0511518	0.143964	0.148342	0.221591	0.211547
Stalker2	0.0517353	0.0544599	0.103495	0.0998658	0.132653	0.130336
Tabor	0.0252266	0.0255546	0.0367272	0.0366313	0.0674266	0.0639799
TAHRE	0.0526639	0.0492484	0.132615	0.132038	0.317503	0.315125
TART-A_3primedeleted	0.056338	0.0553618	0.158768	0.161633	0.144619	0.173443
X-element	0.0556135	0.0549725	0.180804	0.181518	0.296642	0.302288
ZAM	0.0495177	0.0514166	0.0560768	0.0588209	0.0526356	0.0552231

## Sheet: weblogo
Supplementary Figure S3 E
w1118_ovaries_sRNA_rep1
TE AS piRNAs (>22nt), nucleotide composion at -5 to +6 of 3' ends
position	A	C	G	U	U.ratio
-5	3872139	3339075	4776695	5694576	0.322046
-4	3512766	5357560	3943086	4869073	0.275361
-3	5936176	3115593	4605815	4024901	0.227621
-2	2936099	2995356	7010396	4740634	0.268098
-1	5174183	4051914	3356345	5100043	0.288423
+1	2560382	2421707	3490095	9210301	0.520871	Z-score	5.75744
+2	5467739	4014856	4014873	4185017	0.236676
+3	4157181	4294980	3270119	5960205	0.337068
+4	3892725	3398239	4668160	5723361	0.323674
+5	4150419	3833024	3966958	5732084	0.324167
+6	4139891	3902463	3893188	5746943	0.325008
						S.D.	0.0396109
						mean	0.292814
w1118_ovaries_sRNA_rep2
TE AS piRNAs (>22nt), nucleotide composion at -5 to +6 of 3' ends
position	A	C	G	U	U.ratio
-5	3750832	3310209	4405889	5382329	0.31944
-4	3409631	5098849	3722313	4618466	0.274105
-3	5390291	2921016	4521166	4016786	0.238395
-2	2855522	2875358	6466314	4652065	0.276099
-1	4773994	3965876	3418176	4691213	0.278423
+1	2413777	2363494	3318158	8753830	0.519538	Z-score	6.16078
+2	5177294	3821158	3826864	4023943	0.23882
+3	3950040	4091474	3143800	5663945	0.336154
+4	3734429	3241267	4446832	5426731	0.322075
+5	3920120	3662633	3801632	5464874	0.324339
+6	3956013	3726253	3701512	5465481	0.324375
						S.D.	0.0367349
						mean	0.293223
spnE_ZF_mutant_ovaries_sRNA_rep1
TE AS piRNAs (>22nt), nucleotide composion at -5 to +6 of 3' ends
position	A	C	G	U	U.ratio
-5	2381909	2111892	2849930	3402366	0.316614
-4	2163991	3254000	2414935	2913171	0.271091
-3	3417180	1908846	2907559	2512512	0.233807
-2	1826111	1898020	4191713	2830253	0.263375
-1	2977752	2557287	2256574	2954484	0.274936
+1	1493754	1586408	2097470	5568465	0.518185	Z-score	6.51802
+2	3194796	2520122	2473052	2558127	0.238052
+3	2453088	2674649	2095740	3522620	0.327805
+4	2316977	2095249	2907164	3426707	0.318879
+5	2458485	2371723	2548825	3367064	0.313329
+6	2458925	2436194	2453466	3397512	0.316162
						S.D.	0.0354064
						mean	0.287405
spnE_ZF_mutant_ovaries_sRNA_rep2
TE AS piRNAs (>22nt), nucleotide composion at -5 to +6 of 3' ends
position	A	C	G	U	U.ratio
-5	3029198	2672066	3482074	4374082	0.322634
-4	2803971	4108335	2905153	3739961	0.275861
-3	4413815	2330099	3533686	3279820	0.241921
-2	2319725	2353598	5155425	3728672	0.275028
-1	3686831	3337610	2742447	3790532	0.279591
+1	1881305	1964061	2599326	7112728	0.524637	Z-score	6.71529
+2	4076214	3144663	3085591	3250952	0.239791
+3	3120702	3338347	2597817	4500554	0.331962
+4	2948280	2600568	3637542	4371030	0.322409
+5	3131810	2957797	3173243	4294570	0.316769
+6	3124546	3041733	3062250	4328891	0.319301
						S.D.	0.0345645
						mean	0.292527

## Sheet: SpnE_RNAseq_normalised_count
gene	w1118_ovaries_pA_rep1	w1118_ovaries_pA_rep2	w1118_ovaries_pA_rep3	spnE_null_mutant_ovaries_pA_rep1	spnE_null_mutant_ovaries_pA_rep2	spnE_null_mutant_ovaries_pA_rep3	spnE_ZF_mutant_ovaries_pA_rep1	spnE_ZF_mutant_ovaries_pA_rep2	spnE_ZF_mutant_ovaries_pA_rep3
FBgn0000008	3175.21	2926.19	3418.9	1281.76	2016.14	2283.13	2456.81	2510.38	2874.18
FBgn0000014	203.563	225.313	224.99	845.788	703.055	717.64	402.237	379.183	300.973
FBgn0000015	24.7218	61.829	21.9166	89.0149	83.4054	102.501	43.8437	40.4405	34.3413
FBgn0000017	19069.1	17330.1	19228.3	7730.69	12092.4	12539	11612.6	12809.5	16715.7
FBgn0000018	1282.08	1083.6	1368.91	1263.44	1373.24	1501.58	1760.84	1621.84	1548.41
FBgn0000022	0	0	0	53.1282	2.51369	2.59604	0	0	0.789424
FBgn0000024	39.5298	69.4244	47.3993	92.6452	112.638	131.707	122.03	98.3182	69.4265
FBgn0000028	1.7854	14.1366	2.56658	18.1782	12.3782	9.37462	3.64122	5.31006	6.13773
FBgn0000032	7803.9	6739.42	8310.94	3830.77	5072.98	5692.5	6550.12	6259.26	7811.74
FBgn0000036	10.1099	84.8279	5.84324	375.668	617.435	673.005	9.01709	8.71154	13.746
FBgn0000037	13.4989	27.1563	12.1661	20.6847	18.4699	19.5522	8.32162	11.8581	8.27178
FBgn0000038	13.7895	26.6979	12.3354	2.4188	2.97994	5.08247	17.5134	30.9943	20.1492
FBgn0000039	0	11.0369	5.03015	1.43564	1.60552	1.31063	3.29312	2.10825	4.16379
FBgn0000042	220411	213676	203041	229703	235940	211528	198771	212738	198177
FBgn0000043	22205.4	20979.6	23828.2	47651.9	44421	41144.2	32143.5	28969.4	27743.1
FBgn0000044	5469.91	5369.18	5710.64	33297.1	21059.8	26303.6	16949.4	13032.3	6187.19
FBgn0000045	2.19097	12.6109	4.41336	28.2252	7.70913	5.68772	4.72108	2.16287	3.10836
FBgn0000046	301.292	424.932	319.953	1901.15	1138.47	1263.26	1119.51	846.911	381.33
FBgn0000047	6.26804	15.3248	4.16653	123.187	17.5436	4.99272	3.4067	5.20116	0.799902
FBgn0000052	10730.5	8806.89	9929.66	5859.55	9371.68	11749.4	10213.2	8866.05	11381.9
FBgn0000053	8335.69	7023.55	8184.97	5318.65	7931.69	10134.1	9279.57	7689.09	8955.55
FBgn0000055	21709.1	24270.7	23565	37817.3	25281.6	19466.4	15979.5	15628.8	17606.1
FBgn0000056	133.326	168.82	156.727	144.12	176.776	127.58	114.568	182.593	129.7
FBgn0000057	3880.43	3985.64	3815.29	2841.24	3214.3	3508.62	3395.04	3235.7	3683.49
FBgn0000061	2.14315	10.9307	1.05325	0	2.16291	1.23712	2.27711	1.06051	0.808324
FBgn0000063	2807.07	2739.65	2758.22	1835.11	1762.65	1630	2288.71	2575.94	2753.18
FBgn0000064	18433.5	17131.8	18297.1	17204.6	16059	15962.1	7749.39	6802.9	8426.16
FBgn0000071	3.22092	17.6159	3.56019	8.09806	2.53523	4.71231	4.25321	2.97587	5.28136
FBgn0000075	1638.67	1494.21	1700.24	1062.31	731.974	538.125	1607.07	2739.34	1513.09
FBgn0000077	1618.69	1339.94	1769	1829.51	1275.33	1317.35	1855.27	1832.78	1609.73
FBgn0000078	9.0429	23.4513	10.5084	45.8802	49.6018	231.781	8.95477	14.8755	18.4396
FBgn0000079	16.299	11.4084	0	69.9791	22.5709	560.884	14.9668	2.19905	26.3686
FBgn0000083	10066.4	9619.48	9998.05	21523	14655.1	12230.6	11623.9	12566.7	8577.85
FBgn0000084	6802.85	5936.02	6682.58	7369.36	6841.25	6100.28	6297.86	6187.24	5186.23
FBgn0000092	5.10444	4.08234	10.0889	1.52972	4.63697	5.70512	3.41715	3.12097	8.03453
FBgn0000094	0	2.43436	0	0	0	0	3.73629	0	0
FBgn0000097	9249.52	9903.04	10082.5	5529.98	7081.6	6662.63	6926.74	7554.17	8317.04
FBgn0000100	140790	129227	129988	157949	199705	221721	185904	169055	176915
FBgn0000108	205.686	259.259	242.8	423.271	749.839	763.712	597.172	529.104	877.137
FBgn0000109	1357.81	1088.08	1267.78	905.577	650.259	691.888	894.45	957.622	800.882
FBgn0000114	88860.9	82442	86557.3	45883.3	63455.2	65099	67346.6	68640.8	75777.8
FBgn0000115	4791.55	4529.57	5045.25	7550.76	5394.56	4889.28	5645.93	5537.3	4065.37
FBgn0000116	6115.27	5973.23	6333.56	19215.4	21877.5	23175.3	16851.1	15561.5	16736.2
FBgn0000117	31518.6	32410.1	30362.1	26123.1	28062.1	28119.2	32892.9	29955.6	32500.5
FBgn0000119	2402.67	2175.11	2401.77	1076.86	1408.28	1712.5	1762.15	1631.32	2099.06
FBgn0000120	2.52068	8.68019	2.4392	1.96563	0.72429	0	1.96446	1.37475	1.07619
FBgn0000121	1.98349	5.3592	1.90466	1.58112	4.02638	0	1.13073	2.0759	0
FBgn0000137	1.89735	8.73612	1.81409	3.05271	2.63501	2.69429	0	1.08959	0
FBgn0000139	2843.25	2177.44	2898.57	2044.17	2379.79	2718.23	2416.97	2422.97	2897.36
FBgn0000140	22530	21112.2	23624.9	7422.01	10738.3	12110.3	13264.4	13914.1	20141.6
FBgn0000146	10038	8984.47	10319.2	4701.16	9370.72	10551.1	9519.74	8073.01	11458.1
FBgn0000147	4469.24	4987.52	4487.98	3900.52	2962.37	2912.08	4697.13	5081.27	4232.07
FBgn0000150	49846.3	42769.2	46615.4	72895.2	65305.1	65299.7	54807.7	61148.1	49943.5
FBgn0000152	1447.54	1482.71	1480.96	1254.85	1330.93	1250.33	1695.78	1777.43	1857.76
FBgn0000153	16.0488	43.3938	15.8418	26.5269	16.4467	15.9968	8.00404	10.692	13.9806
FBgn0000157	18.4623	20.3707	18.2598	17.7496	14.6767	9.35622	24.173	18.4381	21.406
FBgn0000158	3692.62	3089.25	3836.86	1159.35	968.49	1133.28	2868.64	3951.81	2695.92
FBgn0000163	8954.66	8338.13	8699.88	5983.73	6176.11	6348.43	6762.36	6622.91	7254.98
FBgn0000166	6258.97	5999.96	6317.52	2902.22	3150.6	3556.58	5320.54	5427.77	5979.08
FBgn0000173	11678.7	10101.1	11943.2	16646.6	16521.5	12507.4	12107.1	12715.3	12320.3
FBgn0000179	6.75266	15.9171	10.5779	14.9099	19.0962	24.4877	4.62332	11.258	3.39741
FBgn0000180	107.044	121.405	120.904	479.892	642.521	621.507	457.877	440.389	490.648
FBgn0000181	126032	142087	110013	161484	178723	191833	148265	154417	136260
FBgn0000182	101021	90785.2	101169	27394.4	45282.4	52419.8	72183	79873.7	106283
FBgn0000183	21725	18391.1	21473.8	10290.1	13173.4	13726.5	16704.9	15742.5	19184.6
FBgn0000206	1.01505	15.9473	3.88311	4.49602	2.47708	3.86398	1.13021	1.05182	1.61214
FBgn0000212	15671	14164.5	17221.2	4300.1	7202.53	8150.62	8279.41	8582.74	12444.6
FBgn0000216	0.905775	3.70517	0.879734	366.231	97.198	16.9369	1.22623	1.08869	0
FBgn0000221	820.857	629.062	780.932	741.105	710.587	665.012	735.517	697.413	666.154
FBgn0000227	1.93684	8.03103	2.81509	3.1141	0	1.29209	1.15682	2.10159	2.43877
FBgn0000228	11224.3	10896	12033.1	4571.51	6306.78	6831.3	7382.2	7180.62	10652.1
FBgn0000229	1274.48	1032.12	1247.26	2608.23	2459.46	2083.02	1672.9	1755.48	1595.91
FBgn0000233	4.18962	46.1592	10.8143	7.77717	12.2974	13.0892	14.341	7.60232	16.7817
FBgn0000239	21698.9	22627.4	21886.3	15741.8	18231.9	20181.4	23483.4	22922.9	23514.4
FBgn0000241	23.1097	40.5975	34.5266	23.9164	15.9986	20.1467	15.2068	14.2008	10.4542
FBgn0000244	1087.46	1025.37	1021.39	2484.9	2278.03	1935.42	1548.98	1448.83	1330.74
FBgn0000246	4668.44	4347.41	4982.72	6475.31	5052.48	4437.79	5205.38	5239.43	5318.87
FBgn0000247	5925.31	6031.75	6073.71	2174.15	3676.88	3985.52	4451.71	4390.11	6090.04
FBgn0000250	20364.8	20551.4	20955.1	14001.8	14958.1	13004.3	16015.2	17282.6	20821.5
FBgn0000251	16801.9	13624.6	16696.8	6923.84	8771.27	8244.25	12164.5	12772.5	15055.5
FBgn0000253	78702	79912	73231.9	90264.4	92306.9	83299.7	77658	86315.3	82415.5
FBgn0000256	3374.91	2880.82	3693.13	1765.77	2129.49	1940.31	1982.8	1983.92	2450.22
FBgn0000257	3573.13	3662.78	3204.84	2714.31	2893.13	3033.53	3671.09	3463.03	3447.73
FBgn0000259	20640.6	18924.9	19486.7	36737.9	26240.1	23482.6	27472.7	30771.6	22167.3
FBgn0000261	6142.74	4886.96	6161.12	8559.4	7861.3	7376.35	5501.03	5956.71	5590.53
FBgn0000273	16303.2	15622.6	16282.7	8701.59	12072.2	11662.9	11160.8	10893.3	13685.7
FBgn0000274	86.2215	63.8716	129.819	71.9119	119	177.371	43.2964	42.5728	41.4348
FBgn0000276	14.9486	49.2377	1.75487	321.339	410.844	320.944	495.224	201.339	241.386
FBgn0000277	0.917437	38.5636	1.75492	29.77	31.0687	50.1547	87.9343	17.6274	62.789
FBgn0000278	1.91822	0	0	0	0	1.31288	1.19204	0	0.814079
FBgn0000279	0.960682	2.56994	0	3.0112	0	0	2.39214	1.07076	0
FBgn0000283	28872.7	26777.6	30793.3	13977.3	21501	22760.9	20237.6	20645.2	28411.3
FBgn0000286	6693.62	6146.67	6777.61	2867.24	3829.54	4177.23	4127.76	4196.92	5540.27
FBgn0000287	12.2704	58.937	16.2734	24.1994	18.9827	23.0447	7.68734	12.4895	11.6223
FBgn0000289	19822.1	20191.7	20820.8	9100.96	13737.7	14872.8	15851	16040.4	21349.7
FBgn0000299	26137.2	20758.9	25414.2	15328.2	27535	36851.2	18115	14375	20052.6
FBgn0000303	6.75501	24.6541	5.61475	10.7214	3.18194	4.95053	1.34984	1.25862	1.60299
FBgn0000307	23672.3	22023.7	26625.9	8897.75	13909.7	15592.9	16607.8	16617.1	24987.9
FBgn0000308	41771.9	39285.6	37848.5	57308.8	57831.4	50918	42265.7	43528	40693.2
FBgn0000316	7062.66	5979.89	6620.67	8188.86	7991.7	8011.2	8727.64	8350.8	7657.64
FBgn0000317	8050.03	7351	8020.56	2131.39	4456.32	5566.86	6725.03	6853.18	7981
FBgn0000318	5251.7	5162.05	5562.88	9786.3	6374.4	6242.5	5753.43	6311.65	4403.46
FBgn0000319	45329	42255.2	50558.9	26804	42206.8	46169.5	44109.9	38756.9	49562.7
FBgn0000320	1243.99	1253.8	1250.49	1572.84	1881.06	2063.43	1393.46	1314.32	1288.79
FBgn0000326	1627.96	1478.05	1603.24	1525.74	1452.39	1536.3	1667.17	1554.53	1614.89
FBgn0000330	2209.91	1818.13	2093.6	2207.38	1923.95	2252.53	2858.52	2489.91	2354.39
FBgn0000337	16.1813	31.5728	24.5775	18.0429	13.2065	17.8138	22.649	16.7215	19.636
FBgn0000339	2507.26	2328.42	2612.76	3350.45	2630.47	2364.61	2766.62	2760.63	2226.86
FBgn0000346	1002.06	996.596	953.538	2065.96	2312.62	2798.41	1813.64	1601.08	2022.02
FBgn0000351	4565.1	4627.54	4660.11	2241.81	1751.22	1938.47	4533.77	4394.89	3836.63
FBgn0000352	7963.55	7456.81	7669.34	3869.44	4249.83	4649.5	5396.17	5435.49	6546.35
FBgn0000355	499311	512754	524310	101992	75705.3	140898	280800	586533	318461
FBgn0000356	54609	50520.5	58935.2	30637.1	10386.9	13001.4	47779.2	117300	51116.2
FBgn0000357	105846	75699.8	124553	9955.02	14624.1	20399.4	75874.9	182927	95611.4
FBgn0000358	86715.3	93895.9	102316	80797.4	8845.8	14569.5	109981	230596	102055
FBgn0000359	199536	185720	142353	69861.6	48796.6	37874.9	247512	365158	190351
FBgn0000360	499922	359954	388376	98165	67929.7	71735.5	452849	588176	366891
FBgn0000370	20043.2	18715.8	19626.9	55020.6	47758.2	39313	40827.2	41316.9	37250.4
FBgn0000376	10001.8	9344.14	10261.5	4792.59	5626.27	5558.88	6821.14	7579.38	8766.67
FBgn0000377	3539.12	3216.16	3594.42	2835.48	3557.52	4035.55	3528.8	3144.07	3671.7
FBgn0000382	12980.8	10976.7	13317.1	4640.63	6278.84	6917.92	9026.86	8856	12029.2
FBgn0000384	8530.04	6570.55	8208.07	9346.27	7367.81	6927.04	10115.3	10727.3	8258.63
FBgn0000392	73775.3	78760	74779.5	23159.7	39209.5	44783.1	53596.6	53280.5	72960.6
FBgn0000394	1438.82	1265.97	1144.36	1902.71	1821.1	1823.63	1979.99	1999.71	1969.83
FBgn0000395	375.561	401.165	414.772	1442.26	1631.89	1157.05	627.239	622.999	492.43
FBgn0000404	96400.4	83627.7	93799.7	59672.5	56645.7	62720.2	81860.7	83373.7	90901.7
FBgn0000405	135054	124865	135527	86852	90741.1	93955.7	111583	118361	133142
FBgn0000406	576.173	450.915	491.608	4714.25	1867.64	1061.96	679.166	456.073	782.401
FBgn0000411	5.4976	15.3627	10.3026	53.7828	21.5577	11.8728	13.8356	17.2934	3.88027
FBgn0000412	33486.5	27036.7	32388.8	29679.3	34792.7	34000.4	26141.8	25510.6	28498.6
FBgn0000414	7116.92	7204.18	8147.09	3143.32	3987.91	4054.6	4087.83	4475.26	5953
FBgn0000416	61866.8	57414	70094	66431.5	98169.4	97054.7	75921.6	60385.2	84107.6
FBgn0000422	34.6713	49.8813	29.0906	41.157	29.1278	57.4035	30.8311	95.7314	47.2804
FBgn0000426	4677.7	4434.57	4632.49	7468.4	6706.08	7585.58	5146.71	5525.62	4415.48
FBgn0000427	484696	430709	448805	81463.4	193076	245438	417101	300017	396711
FBgn0000439	47.3885	28.7173	30.1626	0	1.60982	5.27576	2.38636	2.14822	2.48755
FBgn0000442	12.0908	52.8179	38.5056	21.149	89.3447	59.4657	28.1258	29.8549	5.68248
FBgn0000447	5680.31	4902.61	5643.28	4105.11	5170.75	6424.09	5516.75	4930.71	5550.87
FBgn0000448	1759.82	1457.34	1900.99	457.057	1165.13	2062.77	2105.03	1433.69	1969.81
FBgn0000449	133.823	150.081	165.164	161.838	238.812	262.95	338.472	232.942	336.625
FBgn0000451	35.0994	91.0162	47.8379	107.712	105.389	112.618	97.9247	73.6879	54.3879
FBgn0000454	23536.1	20312.6	28518.9	36930.3	44348.1	42085.4	42179	40597.3	39167.6
FBgn0000455	3248.94	2900.14	3037.73	6488.95	4508.3	4154.59	4138.94	3724.53	3007.6
FBgn0000459	17.7378	28.7497	19.7086	69.9688	42.2331	61.615	35.9111	26.2563	21.5782
FBgn0000463	10918.3	9107.13	11374.5	3723.05	5502.87	6389.85	5053.62	5487.54	7329.52
FBgn0000464	5840.22	5292.24	6271.39	1694.74	3161.15	3716.53	3476.49	3187.91	4899.15
FBgn0000473	35.0635	53.4945	50.4852	73.3231	46.2408	60.064	73.1473	72.74	40.3192
FBgn0000477	30.7766	55.1652	30.2057	230.72	123.312	282.689	32.0369	33.7095	39.076
FBgn0000479	8795.38	7283.77	8998.54	3759.82	5423.14	5646.09	4918.64	5556.25	6614.78
FBgn0000482	2676.9	2354.6	2665.54	1700.97	2510.38	2643.11	2519.74	2295.39	2971.02
FBgn0000489	2916.9	2448.43	2379.13	2785.35	2554.12	2500.66	3336.9	2929.65	2437.83
FBgn0000490	292.593	312.743	293.233	552.914	727.719	654.856	424.394	382.176	284.963
FBgn0000492	11.9173	22.042	15.5627	31.3349	24.6325	18.1853	5.9612	7.52962	5.03377
FBgn0000499	6295.97	5248.08	6077.74	5245.65	5207.97	4773.84	5281.25	5394.45	6095.04
FBgn0000500	1.77777	11.2246	0	6.55267	0.899373	1.27299	1.15952	4.31818	1.6001
FBgn0000504	192.616	129.161	154.869	501.81	404.481	354.517	146.944	134.321	121.118
FBgn0000520	3272.11	2828.08	3243.21	2795.18	2008.68	1865.38	2226.75	2431.59	2423.58
FBgn0000524	10342.8	9549.34	10089.2	7392.27	7861.21	7595.37	8920.52	9252.26	9956.15
FBgn0000527	3.1232	19.0842	4.05005	5.80237	3.15573	4.4288	5.63338	8.38678	4.06879
FBgn0000529	0	7.73419	0.980108	1.53927	1.4036	1.76756	4.33837	1.23362	1.87765
FBgn0000533	2172.21	2304.31	2129.21	1362.88	1724.28	1898.57	1853.26	1858.33	2279.86
FBgn0000535	21.4575	81.9223	14.2407	65.5725	62.4783	46.9307	19.3292	23.0515	35.7354
FBgn0000536	4944.69	4736.9	4838.7	4255.2	3155.3	3542.27	4340.56	4339.84	4079.14
FBgn0000541	59648.2	52314.5	64718.9	15889.8	26931.7	30405.8	34454.2	35436.9	47555.3
FBgn0000542	1156.11	1155.64	1122.22	423.22	822.58	862.043	766.263	1171.28	901.328
FBgn0000543	4242.24	4226.23	4176.22	3670.97	3481.94	3398.63	4422.58	4057.1	3970.41
FBgn0000546	7718.8	6835.41	7715.48	3510.08	4641.61	5109.11	5241.64	5301.19	6846.85
FBgn0000547	16776.9	15718.7	16987.6	8212.34	11220.7	12160.2	14268.7	14641.4	17441.6
FBgn0000551	0	6.49051	0	1.62195	0.67999	0.693367	1.08184	3.86365	0
FBgn0000552	1.03376	1.36092	1.00587	0	0.75352	0.63856	0	1.04985	0.80464
FBgn0000557	57.5748	52.7174	37.7716	488.659	196.959	145.523	95.3852	95.2181	85.153
FBgn0000559	359615	330183	365756	275474	437661	476853	392939	346400	441539
FBgn0000560	1.1828	12.3282	4.72269	0	0	1.34048	1.21124	1.92276	2.26492
FBgn0000562	12080.1	11904.7	11855.4	6211.87	9624.2	10090.4	10468.1	9692.97	13515.2
FBgn0000564	2.83246	11.7461	0	1.56968	0.831932	0	1.14926	0	0
FBgn0000565	1807.89	1630.2	1744.85	1888.14	1134.94	1172.49	2262.02	2460.88	1870.22
FBgn0000566	6344.17	6129.36	6963.62	4260.15	5589.27	7212.15	6647.84	5930.46	6798.63
FBgn0000567	2315.42	1994.35	2191.91	797.334	1353.56	1271.7	1626.88	2923.92	2192.9
FBgn0000568	6181.49	5461.04	7176.93	4795.79	8819.28	9190.22	8008.33	8562.19	8558
FBgn0000575	8277.16	7778.72	7895.19	11041.7	10748.8	8820.65	8556.61	10367.4	7658
FBgn0000576	2.14143	12.2953	1.07139	5.30626	2.82195	2.56717	1.2008	3.2726	0
FBgn0000577	6.63862	34.0496	8.99885	3.96168	4.55351	8.5434	10.1065	5.74477	5.24838
FBgn0000578	7879.5	6742.55	8004.41	4507.28	5542.22	5571.48	5848.28	6652.99	7321.05
FBgn0000579	56709.9	54079.2	58016.9	33380.9	36347.2	38120.1	40957.2	42092	43669.6
FBgn0000581	30072	25888.6	31753.5	9352.2	16981.4	19804.9	17031.3	17465.3	25155.4
FBgn0000588	2873.78	2690.57	2940.28	1789.4	1861.24	1878.18	2944.11	2972.82	3134.46
FBgn0000591	0	5.42496	0.972696	7.38138	1.53286	2.62289	3.58354	7.45678	0
FBgn0000592	70.5101	65.5561	81.0489	1077.56	491.828	505.095	116.282	169.621	280.638
FBgn0000594	3.79133	8.73342	1.77269	3.19562	6.54149	7.17276	3.40714	5.30405	6.50678
FBgn0000606	2.31985	5.98623	2.39088	2.52612	0.622394	0.597512	0	1.08131	1.62611
FBgn0000611	11014.3	10222	10447.9	14793.1	13431	11817.2	13218.3	13802.2	11525.9
FBgn0000615	31260.6	24025.7	33289.6	11933.2	18565.4	23246.3	28766.3	27869.2	29305.2
FBgn0000617	3808	2773.58	3749.67	4108.02	3797.39	3777.52	3568.8	3569.64	3096.65
FBgn0000618	1718.35	1172.59	1754.06	4401.58	2292.33	1787.77	2141.02	2160.29	1578.33
FBgn0000625	4.67793	18.6834	7.12026	5.96063	4.39344	2.32388	1.23563	5.77878	3.83402
FBgn0000629	5559.74	5195.85	5343.71	3360.74	3921.19	4013.48	4870.99	4818.73	5402.08
FBgn0000633	17.4254	77.9658	15.1533	76.5876	87.0225	68.4051	43.5922	26.14	22.0443
FBgn0000635	2858.87	2600.69	2830.9	4070.06	5700.6	5244.35	3017.4	2580.88	3105.98
FBgn0000636	4297.33	3989.4	3829.58	12064.9	11639.6	9818.87	6392.24	6127.13	6107.51
FBgn0000639	28.6435	46.1623	21.1208	76.1269	85.4773	17.9566	1.12847	6.0713	3.23703
FBgn0000640	10.7387	8.33745	9.39185	32.9306	25.7532	11.2776	2.38411	3.16529	3.34074
FBgn0000644	11953	10462.6	9958.88	7372.48	5842.83	3613.25	11438.2	13151.1	11677.6
FBgn0000658	38.716	66.7171	39.462	64.6495	65.4666	66.0422	70.1289	47.273	42.3871
FBgn0000659	30.5958	61.0654	44.3867	10.891	109.226	65.2238	25.3178	37.3062	9.42588
FBgn0000662	10827.2	9567.19	10602.5	6734.9	7942.91	7776.45	10412.9	11403.2	12272.8
FBgn0000667	12513	11384.5	12360.1	6863.35	8650.75	9182.96	11331.2	9784.8	11756.7
FBgn0000709	9847.26	8131.64	9839.86	3779.36	5516.08	6177.16	6059.21	5727.18	8011.39
FBgn0000711	4238.14	4284.97	4306.9	4107.09	4381.29	3848.9	4116.47	3988.77	4444.99
FBgn0000715	2.06919	6.87538	1.02822	1.49522	4.05021	0.608769	2.20389	0	3.95178
FBgn0000719	11821.5	10226.6	12385.8	5130.89	7043.03	7402.8	6426.12	6188.31	8166.27
FBgn0000721	26963.5	26304.8	27341.7	13271.3	16473.3	16803.7	19469.9	20707.1	25781.4
FBgn0000723	827.652	789.022	758.81	810.649	1567.09	1257.14	1054.35	1699.41	848.857
FBgn0000808	856.27	1107.16	844.87	464.805	435.726	518.221	583.992	642.168	671.099
FBgn0000810	5284.93	4900.98	5420.27	3474.65	5431.63	5117.03	4545.71	4480.38	6598.73
FBgn0000826	2688.27	2474.81	2780.81	1721.99	1386.57	1615.38	2333.22	2517.77	2250.03
FBgn0000927	16202.7	14897.5	16485.3	7719.37	8037.44	8928.07	14478.1	15005.8	15760.7
FBgn0000928	209.446	269.158	217.681	460.528	541.446	594.58	326.612	258.642	282.285
FBgn0000964	10130.1	8705.25	10003.7	5591.62	9636.73	11839.1	13879.5	10273.5	11564.8
FBgn0000996	17573.3	17148.3	16978.4	7184.35	8395.1	8137.7	12372.6	13129.1	15466.8
FBgn0001075	24.0889	93.9924	24.1714	37.3071	63.2517	42.5291	25.0935	47.313	16.2026
FBgn0001077	0	20.2696	1.08278	1.40481	2.0791	1.29377	0	0	1.64707
FBgn0001078	26000.3	23626.9	25150.6	8505.82	12518.5	13429.2	17239	15604.7	20524.5
FBgn0001079	2540.55	2232.71	2575.97	1338.74	1693.39	1825.99	1782.11	1765.64	2271.72
FBgn0001083	12.9843	25.3916	17.6768	31.7898	36.4736	40.166	26.5033	24.8145	40.7032
FBgn0001084	787.382	686.432	756.413	820.107	522.734	552.794	699.856	850.362	642.794
FBgn0001085	1642.6	1617.18	1636.39	3595.59	3904.68	4237.34	5673.01	5954.65	6265.76
FBgn0001086	6549.24	6000.45	6470.35	4612.67	3927.77	4031.36	5072.11	5636.66	5587.12
FBgn0001087	11857.7	10969.2	11578.5	6859.53	8855.76	8503.39	10152.8	10130.3	11245.6
FBgn0001089	34.0077	35.5114	49.5708	315.599	148.86	175.843	134.472	125.495	109.209
FBgn0001090	1689.81	1308.02	1494.29	904.326	712.715	561.501	1893.46	1948.27	1744.41
FBgn0001091	39558.7	30393	40713.2	30884	32542.4	34020.2	33807.1	34870.1	34005.9
FBgn0001092	67771.3	55791.7	68068.9	38303.1	37913.6	42580.5	56815.7	58520.8	52094.3
FBgn0001098	22624.2	22173.3	23675.1	17025	26633	23519.2	19693.2	20754	22893
FBgn0001099	1990.86	1549.82	1468.86	2092.15	1583.47	1225.42	1412.04	1795.43	2501.1
FBgn0001104	18485.8	17033.7	17157.6	18680.6	17206	15366.8	16043.8	17574.5	14799.8
FBgn0001105	23175.3	19119.6	22461	24965.8	25719.8	22900.6	19881.7	21791.7	22330.4
FBgn0001108	16006.6	15831.5	16227.6	8349.51	10432.7	11603	13350.6	13005.5	16082.2
FBgn0001112	9.25858	46.5971	18.015	6.99936	5.69164	12.8244	6.85071	15.857	10.7657
FBgn0001114	532.646	539.694	489.611	4023.08	1865.65	1184.7	382.552	241.949	767.715
FBgn0001120	14463.7	13859.9	12196.3	17563	12367.7	11224.3	14920.9	17197.6	14447
FBgn0001122	7648.16	6653.25	7507.61	9316.48	9226.31	8149.26	7434.46	7742.41	7505.06
FBgn0001123	1080.19	960.715	994.465	3183.84	2663.08	2366.43	1714.69	1586.74	1486.46
FBgn0001124	8407.16	9353.1	8388	9422.74	9055.37	9915.72	9778.52	8761.66	8829.16
FBgn0001125	21794.2	17085	20574.6	20441.8	22717.7	22725	19717.5	20157.4	21193.2
FBgn0001128	12337.4	9705.88	12623.8	23871.8	18220.1	15522.6	15385.3	15439.9	13702.8
FBgn0001133	2444.19	2239.57	2429.92	2427.88	2233.34	2261.98	2600.64	2381.04	2456.3
FBgn0001134	8.76737	20.7631	8.38005	8.83583	7.79217	6.55409	4.64652	11.7069	11.5129
FBgn0001137	950.682	798.091	1015.06	745.659	1000.49	1489.88	1462.91	1138.23	1829.17
FBgn0001138	8.07695	34.9785	5.70416	1.49023	4.96442	6.98512	7.00901	4.19683	4.22452
FBgn0001139	22701.6	18437.5	20883.5	14722.6	16600.4	16274.5	15738.2	16522.5	19251
FBgn0001142	24230.4	22864.3	22609.1	23148	20039.3	19389.6	25333.7	28611.7	25153.3
FBgn0001145	603.64	648.552	711.402	2466.82	2237.14	1360.64	758.835	804.025	921.209
FBgn0001147	1.02602	9.54909	6.06009	1.38712	1.58846	1.90045	4.6342	1.06189	1.64777
FBgn0001148	5.17322	9.70367	1.0246	1.41804	2.31397	0.639268	2.28663	5.24787	0
FBgn0001149	38032	35171.7	36206.2	51305.2	44081.2	35476.5	31126.3	36283.6	31402.5
FBgn0001150	17.3475	40.066	18.8152	11.2968	18.3128	27.6528	15.4153	12.8045	21.0486
FBgn0001168	871.229	864.607	1010.74	2929.92	2724.64	2019.93	1931.6	3311.9	1987.09
FBgn0001169	11921.8	10817.4	12444	4692.9	6521.54	6915.89	7272.52	7536.42	10393.5
FBgn0001170	2.15648	12.9141	0	1.37665	2.10372	1.94556	3.58248	2.1713	1.65817
FBgn0001174	0	1.25312	0	45.5975	6.62381	3.85195	0	1.09803	2.3509
FBgn0001179	4633.22	4233.61	4547.44	3747.57	4995.85	4961.7	4800.12	4473.8	5070.3
FBgn0001180	9634.12	9658.63	10039.5	2264.7	3373.93	3583.36	5296.08	5911.36	6803.36
FBgn0001185	1639.28	1771.03	1796.23	1405.55	1698.58	1588.91	1703.51	1828.5	1882.68
FBgn0001186	18027.1	15215.1	17852.1	14303.1	17596.7	15514.8	15039.9	15160.2	17639.7
FBgn0001187	264.512	232.001	377.092	1473.5	780.703	519.6	234.164	196.033	157.814
FBgn0001189	2125.13	2166.97	2229.89	1821.48	2331.19	2153.37	2211.62	2108.61	2575.32
FBgn0001197	41273	34960.1	42904.2	40550.1	32542.1	33405.1	41146.3	43488.6	32878.8
FBgn0001202	3626.55	3055.31	3794.82	3414.42	3862.71	3604.65	3997.11	3820.26	3973
FBgn0001206	2939.27	2970.27	3258.48	1310.38	1497.73	1446.9	1691.14	2095.04	2434.23
FBgn0001208	169.584	159.476	214.792	792.524	263.741	288.656	157.066	129.15	243.216
FBgn0001215	40223.7	30041.1	40026.4	20592	30719.5	35385.1	21664.1	22069.2	31569.7
FBgn0001216	58.3118	52.3965	53.5916	27.9176	18.7574	34.0278	14.3727	19.2371	19.6107
FBgn0001217	54.5317	83.5696	54.8734	440.269	613.921	865.416	550.574	527.213	670.889
FBgn0001218	124164	114275	123748	57922.1	88619.2	100922	118119	97954.3	119494
FBgn0001220	29748.8	26743.8	29038.8	19866.2	30959	34210.5	27472.1	24578.2	26711.8
FBgn0001222	12545	11550.1	12142.1	8406.55	8258.33	7993.99	10503.3	11120.2	12640.7
FBgn0001223	1802.95	1498.77	1540.02	1340.58	852.953	793.266	1022.44	1103.27	1008.04
FBgn0001224	2075.79	1804.68	2046.85	5080.43	1913.81	1490.38	624.616	834.297	488.244
FBgn0001225	74808	69353.6	73410.9	76358	50897.1	40784.5	52107.9	60757.4	50596.6
FBgn0001226	72500.9	60285.5	70195.8	45331.5	40307.8	35705.9	24704.6	29821.4	29082.6
FBgn0001227	171.992	213	141.595	806.604	480.209	452.571	92.2726	103.531	95.9042
FBgn0001228	12.6595	59.5122	16.4993	175.294	161.002	108.786	61.2227	95.554	84.0611
FBgn0001229	20.5395	15.4173	11.2061	50.2223	84.8979	94.7266	56.2281	56.7494	83.0752
FBgn0001230	140.908	153.053	140.142	596.962	1187.82	772.372	858.612	468.242	393.73
FBgn0001233	256234	261804	254136	221748	290333	300318	326539	281363	326917
FBgn0001235	58.6881	112.057	103.602	260.176	281.915	289.369	108.811	74.9513	55.183
FBgn0001247	7444.89	6929.39	7946.2	4872.77	7530.56	7939.77	7793.87	7067.12	9285
FBgn0001248	18743.2	18224	19058.1	20498.7	18448.7	15255.6	19658.1	18341	18387
FBgn0001250	1523.37	1082.24	1224.76	1138.81	1074.44	1196.72	1395.57	1318.16	1091.37
FBgn0001253	22.1283	15.1317	12.6737	12.512	29.7147	11.2562	9.72669	13.3745	11.6389
FBgn0001254	0.968741	12.7911	0.922279	43.6494	8.09414	0.659697	4.77936	1.08047	1.62853
FBgn0001255	47.2854	78.4644	65.4705	95.2116	80.7392	82.8185	50.3952	82.2067	52.6514
FBgn0001256	1.93602	4.92822	0.939438	1.61922	0	1.34201	3.6446	1.03426	1.58094
FBgn0001257	6136.36	6883.1	5696.81	5145.36	6976.84	5683.73	6734.31	8740.27	6196.88
FBgn0001258	83.6465	62.1289	81.603	527.464	418.781	226.95	121.616	891.441	167.708
FBgn0001259	4.14409	23.1437	5.06686	2.98002	2.39234	5.68102	2.24033	4.11817	4.04432
FBgn0001263	15.6724	20.0114	11.3427	6.21779	13.3585	11.5868	11.5429	14.5341	6.46956
FBgn0001269	15.1534	35.9585	14.5006	17.2096	14.2181	17.1555	4.63543	14.4024	11.9567
FBgn0001276	888.616	1050.3	1018.32	868.346	788.368	761.765	1172.28	1228.96	1151.14
FBgn0001280	5355.05	4336.76	5296.28	6047.18	4979.43	6093.21	5294.07	5726.06	5321.62
FBgn0001281	0	1.18436	6.8224	8.29518	12.3563	6.34314	1.11381	4.19855	0.78941
FBgn0001285	1.31492	5.56115	0	0	4.87099	2.20196	0	1.31805	0
FBgn0001291	3512.77	3647.59	3490.98	4406.27	4004.05	3724.68	4245.07	5290.25	4114.35
FBgn0001296	4797.32	4541.77	4192.05	5142.82	8131.98	8748.82	7310.87	8113.99	8407.29
FBgn0001297	3282.24	3269.62	3219.72	6343.37	6806.85	5547.53	4796.75	5377.96	4421.89
FBgn0001301	6744.26	5738.79	6797.13	2680.39	3494.37	3691.08	4128.25	4065.17	4687.16
FBgn0001308	25082	23398.7	25551.3	16017.6	19748.5	19384.7	22526.8	22017.6	23516
FBgn0001311	36.3801	46.7979	33.9093	38.7261	39.3746	51.0121	21.4361	15.6979	9.70157
FBgn0001313	1.03304	2.48999	0	0	0	0	0	0	0
FBgn0001316	33753.7	32862.1	36141.2	13285.1	22149.1	24095.1	24279.5	21442.5	33769.7
FBgn0001319	16.5387	12.7954	7.39161	2.90071	10.6005	9.21178	3.49463	9.92784	8.0019
FBgn0001320	4.91657	13.7644	10.6103	19.6109	11.6056	15.1736	18.997	9.3768	3.25323
FBgn0001321	46.871	75.1477	43.8814	199.467	423.673	498.938	551.385	478.397	513.544
FBgn0001323	4.5656	37.3492	7.85411	13.8931	20.6723	16.8437	12.823	10.3543	10.5028
FBgn0001324	6966.02	5571.45	7371.23	2221.18	4063.38	3910.04	4314.95	3775.92	5892.28
FBgn0001325	7.91889	16.4324	17.6834	41.4912	3.60916	4.11875	13.6444	4.64048	7.62167
FBgn0001330	4816.21	4137.73	4511.04	2519.58	3513.88	3999.79	3660.44	3378.5	4639.26
FBgn0001341	7547.5	7230.09	7423.59	3873.64	7873.94	9323.61	6491.27	5222.95	7240.88
FBgn0001404	10858.7	8795.48	10913.6	9537.45	10679.9	9365.89	8878.82	9041.33	11711.4
FBgn0001491	3161.9	2639.96	2732.46	4810.38	3024.24	3226.69	3530.72	3927.5	2862.23
FBgn0001565	7456.22	7860.49	7670.6	5900.74	7180.4	7441.29	9184.33	8180.54	9467.92
FBgn0001612	7884.67	6987.63	7682.89	3736.89	4508.04	4863.93	6002.42	6044.09	6745.47
FBgn0001624	9808.09	9720.27	10227.6	10822.7	11748	11851.5	9634.43	9826.28	10198.1
FBgn0001941	10029.3	7943.49	9436.36	18178.3	14814.6	11655	12024.9	11607.1	9821.12
FBgn0001942	129608	115840	133968	145158	155795	158984	164811	149291	142628
FBgn0001961	5990.09	6557.37	5872.34	7875.78	7933.87	7537.69	7446.66	7524.43	6896.28
FBgn0001965	6809.53	5706.72	6797.19	2607.28	3987.88	4568.19	4569.99	4747.02	6175.09
FBgn0001967	3.33	7.19605	0	4.27586	11.0563	8.57354	5.68147	1.08281	5.7631
FBgn0001970	2264.97	1936.51	2333.87	1160.27	1038.48	1243.39	1434	1261.25	1364.86
FBgn0001977	3540.47	2814.05	3358.59	5694.07	4225.33	4084.15	4585.49	4756.48	3518.7
FBgn0001978	16095.7	14476.9	15893.7	9366.13	14141.6	15021.3	14606.2	14372.4	18392.4
FBgn0001981	6.91916	5.12237	3.81235	49.4329	55.4715	41.0698	11.9012	15.8631	42.123
FBgn0001983	4.00542	12.7674	0.971936	0	0.815864	0.652411	0	4.25049	2.45525
FBgn0001986	6352.85	6270.13	6113.18	3620.77	5786.18	6519.94	5886.83	5006.54	7079.01
FBgn0001987	1325.74	1185.06	1350.87	1392.39	1636.65	1535.95	2255.24	2534.48	2209.49
FBgn0001989	5383.86	5091.75	5786.78	3711.02	3760.44	5114.04	3799.35	3639.63	3405.8
FBgn0001990	2086.66	1980.97	2253.2	2821.89	2178.84	2090.59	2404.74	2471.29	2407.25
FBgn0001991	77.2118	107.906	75.793	261.756	280.912	274.645	184.973	119.018	95.26
FBgn0001992	17.739	22.2761	14.8305	28.4732	23.7774	17.6983	18.2527	20.8717	19.0236
FBgn0001994	15030.8	12943.7	16264.4	6415.25	10932.8	11363.4	11033.1	10052.4	14134.2
FBgn0001995	3009.26	2571.79	2767.74	4698.75	3637.44	3692.76	4298.99	4504.42	3557.98
FBgn0002021	3548.78	3259.94	3104.3	4073.94	3756.92	3834.35	3687.53	3691.19	2931.63
FBgn0002022	4979.47	4644.02	5081.68	3123.53	3301.66	4190.93	3916.59	3384.08	4340.98
FBgn0002023	8.04278	23.3691	6.6797	4.86307	4.69969	3.6233	1.59222	5.05866	4.55016
FBgn0002031	13549.8	12673.4	13212.4	10581.2	13699.7	15849.2	14891.9	13630.3	14988.4
FBgn0002036	752.739	730.578	690.897	826.733	599.094	589.471	768.095	859.01	732.475
FBgn0002044	22184.4	20641.8	22209.8	10501.7	14897.7	15482.3	14864.3	14561.6	18999.3
FBgn0002069	11909.5	10101	11540.1	11527.4	11829.3	13292.1	13475	12580	12548.1
FBgn0002121	24190.3	19433.3	24917.5	12181.5	15058	14968	17753.8	18214.5	18817.8
FBgn0002174	4613.48	3949.7	4529.36	3007.46	4321.93	4462.94	3826.49	3930.52	4299.06
FBgn0002183	29361.5	26120.3	28220.3	12117.2	17671.4	18407.7	21853.3	21821.7	26396.1
FBgn0002283	6022.42	5278.05	5468.37	6645.39	5003.86	4936.43	6365.3	7090.64	6349.71
FBgn0002284	11154	9914.6	12105.5	11193.6	14864.2	16395.7	14205.5	13701.9	15063.8
FBgn0002306	104.92	84.3969	111.097	116.854	156.525	192.712	152.43	126.352	179.484
FBgn0002354	589.299	314.179	656.247	937.05	582.313	774.623	926.315	978.351	673.218
FBgn0002413	40307.3	34170.9	38210.5	20076.2	24053.9	25591.3	26552.7	28110.3	31696.6
FBgn0002431	27218.6	25814	29731.3	9123.74	19344.6	22962.5	17437.1	17352.9	25353.3
FBgn0002440	2.65709	11.9175	1.83699	3.09472	2.43182	3.62255	2.31974	1.56987	0.748027
FBgn0002441	8527.51	8547.26	8802.37	4107.34	5260.91	5090.1	5518.9	5657.62	8068.45
FBgn0002466	8129.06	7104.89	8285.99	3617.49	4032.48	3912.9	4346.28	5177.01	5505.04
FBgn0002521	9654.89	9028.08	8546.6	20787.7	12212.2	10576.9	14017.5	16578.2	11381
FBgn0002522	3.99827	8.53125	0.932912	1.1161	1.1777	4.96072	7.38199	0	5.56354
FBgn0002524	8404.41	8116.35	8639.8	4445.7	5248.67	5822.92	6226.24	6430.8	6593.48
FBgn0002525	19012.2	16174.6	18914.7	14764.5	16537.1	16126	15749.1	14703.7	16979.9
FBgn0002526	11016.6	10746.5	11745.2	5336.14	14062.2	19644.3	11212.3	7680.15	13672.5
FBgn0002531	0	1.18369	0.919423	1.3168	2.91738	0.5812	0	0	2.67693
FBgn0002533	0	3.24537	1.45724	0	0	0	2.77088	0	0
FBgn0002534	1.18115	4.1326	0	0	0.650933	2.01363	1.25805	1.19821	2.60849
FBgn0002535	1.84452	3.5702	2.68261	4.38292	0	0	0	4.09925	0
FBgn0002542	17217.8	16807.1	16574.2	8862.74	9863.86	10156	13795.1	14690.1	17052.9
FBgn0002543	175.969	188.307	187.671	182.901	172.395	222.985	110.196	113.637	113.525
FBgn0002552	5278.24	4930.92	5293.37	2361.61	2981.44	3064.36	3706	3750.8	4868.46
FBgn0002561	0	2.56829	0.91429	26.7283	1.67546	1.9519	2.34364	1.05632	0
FBgn0002562	5.95039	10.2157	1.89725	33.7201	5.95644	2.56837	2.28875	5.23224	0.792305
FBgn0002563	121.922	92.5499	58.0728	1643.42	894.089	276.512	5.68547	16.6254	45.4732
FBgn0002564	19.3872	30.4508	30.4289	11.3009	15.1245	1.29161	2.29584	3.15614	2.36146
FBgn0002565	545.412	548.701	372.213	9848.67	3515.83	601.64	17.3003	26.2107	129.403
FBgn0002566	4106.37	3438.32	4306.83	5859.89	4375.36	4281.72	5107.44	5320.84	4398.39
FBgn0002567	9574.38	8385.11	9489.73	4544.98	5456.27	6150.46	8776.88	7595.42	8767.28
FBgn0002569	1.99248	10.5959	0.953157	7.75537	36.248	20.9604	2.26967	2.10174	30.5062
FBgn0002570	5.00617	12.1173	9.65374	3.10919	9.27578	44.6933	2.26466	1.03907	1.58291
FBgn0002571	10.493	9.64452	5.18703	0	3.75001	35.5033	10.1095	0	5.60813
FBgn0002573	7.97187	11.8463	0.988103	7.24212	1.55073	1.3231	3.5571	2.1279	3.29297
FBgn0002576	5.5156	7.12848	7.33299	6.54583	16.0198	11.4007	12.3764	14.4905	4.37029
FBgn0002577	116.295	70.5461	105.052	109.2	122.869	144.193	55.6174	87.9418	38.2906
FBgn0002578	0.797749	7.93131	0	1.26741	12.601	7.6273	0	0	5.56752
FBgn0002579	70340.6	55575.5	68904.7	184823	147006	122516	117548	129210	90755.1
FBgn0002590	36432.7	30400.2	39252.4	70577.2	60396.8	67854.4	66979.6	55033.9	43474.7
FBgn0002592	14.9121	15.6635	7.14881	117.694	39.8272	18.2374	19.1811	17.2055	11.2982
FBgn0002593	109059	126441	111230	168646	158526	134270	120480	131843	118713
FBgn0002609	272.204	235.678	219.207	1343.72	938.546	818.702	672.267	938.614	657.731
FBgn0002622	69695	53855.3	74126.8	94084.8	94451.6	102202	98952.7	91845.9	85344.4
FBgn0002626	42186.5	31810.2	41836.3	102761	94835.5	67285.4	66495.1	69389.3	59329.1
FBgn0002629	0.954506	2.63673	1.87503	56.5933	7.35727	1.30552	0	3.20307	0
FBgn0002631	0	5.24164	2.92584	1.51903	2.25099	2.61661	4.79864	1.0895	0
FBgn0002632	10.9771	7.195	4.36151	6.51332	4.55249	6.2969	0	0	0
FBgn0002633	13.7307	30.3697	9.56797	102.649	30.7553	31.488	17.447	16.513	17.1522
FBgn0002638	28195.4	22527.2	25955.9	14545.6	16500.3	19333.6	26244.9	25949	28718.7
FBgn0002641	3292.44	2470.09	3349.2	2793.28	2472.32	2609.05	3617.84	3404.52	3262.47
FBgn0002643	12861.7	9670.16	12530.7	3484.76	5230.51	5138.44	8296.63	7103.89	8126.89
FBgn0002645	25629.7	22033.1	27055.5	16192.2	20532.6	20769.4	18582.7	18535.8	23362
FBgn0002673	10255.2	10531.9	10792.7	5497.92	4557.16	5008.64	8082.21	8909.14	9121.92
FBgn0002707	4119.23	3111.05	4020.28	1556.58	2212.51	2597.3	3305.58	3300.62	3743.44
FBgn0002709	3869.59	4031.09	4405.54	1511.44	2380.81	2734.01	2893.03	3010.6	4532.71
FBgn0002715	2133.8	2252.7	2162.24	1324.23	1153.96	1184.72	1533.78	1706.57	1743.72
FBgn0002716	122.239	149.375	114.947	132.715	123.787	152.351	173.302	186.101	133.598
FBgn0002719	21672.6	20565.9	20457.9	26986.4	20732	18524.6	19275.5	21722	20924.4
FBgn0002723	3169.49	2605.04	3298.88	1418.94	1845.96	1616.51	1556.35	1454.63	2008.55
FBgn0002732	17.8614	5.2498	13.7052	40.1869	23.4048	19.9505	8.31781	6.3416	17.2509
FBgn0002733	146.155	134.756	261.149	623.2	394.792	381.934	303.35	877.252	289.418
FBgn0002734	0.965512	11.6222	1.87094	9.1379	3.29135	5.23366	2.40104	3.23372	6.4652
FBgn0002735	9.2815	15.2791	2.67506	51.0289	14.7561	9.17554	5.94242	2.12411	2.40853
FBgn0002736	8240.54	8708.89	7730.43	13313.5	9913.47	10971.6	11160.4	12334.1	8720.07
FBgn0002772	698.459	565.25	716.635	6874.67	3183.89	3776.05	2755.35	2154.1	860.748
FBgn0002773	2919.14	2441.12	3175.66	21513.5	12224.5	16137.7	10409.2	7357.3	3186.15
FBgn0002774	5656.31	4616.59	5872.5	2839.77	4916.34	5824.03	3847.87	3624.75	5391.89
FBgn0002775	4228.15	3630.66	4035.72	3560.07	3087.78	2823.28	4172.77	4901.29	4467.07
FBgn0002778	9912.01	7972.68	9457	3918.62	5717.16	6234.34	7387.44	6432.21	7383.73
FBgn0002780	76200	59513.7	74163.7	68204.9	89683.2	95477.1	97905.2	87295.8	84402.6
FBgn0002781	45154.2	50655.3	43917.6	25607.3	27510.1	29913.9	34040.5	36221.9	42500.6
FBgn0002783	26847.9	23119.5	27281.1	12267.5	15932.8	16375.6	18981.6	18714.2	23820
FBgn0002787	24817.9	25297.7	23887.8	14482	18140.9	20992	19149.1	18350.1	21027.4
FBgn0002789	1714.64	1753.37	1796.57	14108.1	6807.5	6520.15	5199.91	4686.53	1901.56
FBgn0002791	4040.04	3619.01	4199.26	3273.83	3008.51	3716.54	4053.63	4480.92	4060.51
FBgn0002838	3.84292	22.515	2.80906	7.78042	1.71846	2.55462	3.47522	4.24504	3.19819
FBgn0002842	0	5.33033	0	0	0.837433	1.91808	0	0	2.38912
FBgn0002855	0	2.20406	0	10.8331	1.88669	2.65383	3.55795	4.19635	3.95914
FBgn0002856	0	0	0	0	3.63375	0.622107	0	0	1.5479
FBgn0002862	2.78654	0	1.75412	0	3.96687	1.8384	3.21606	3.79672	0.769237
FBgn0002863	0	3.81204	0	2.80942	0	2.82816	0	0	0
FBgn0002865	3.30111	4.24686	0	3.91699	0	0.631515	1.1439	2.06459	1.65996
FBgn0002868	3913.91	3972.46	5089.47	43984.6	22111.9	13911.3	8766.75	11315.5	6636.55
FBgn0002869	15.0172	35.7169	15.3997	3019.12	1305.22	407.139	222.377	123.318	204.359
FBgn0002872	10205.9	9871.2	10661.5	3923.03	5030.65	5441.98	7329.78	7893.59	10212.1
FBgn0002873	23212.7	20494.3	26075.1	8296.79	14529.2	15121.3	15445.9	15662.7	23167.2
FBgn0002878	5242.39	4899.22	5128.23	2164.55	2419.64	2635.98	3936.68	4280.77	5490.89
FBgn0002887	5617.91	4979.75	5666.57	3286.95	3788.6	3690.21	4335.06	4321.16	5107.39
FBgn0002891	3427.22	3332.74	3622.32	1729.02	2624.82	2621.47	2732.5	2933.7	4017.1
FBgn0002899	4905.79	4299.77	4683.71	2051.02	2224.45	2356.31	3324.35	3320.01	3473.49
FBgn0002901	2771.84	3466.7	2984.99	2365.19	2333.21	1915.67	2907.81	3217.02	2957.66
FBgn0002905	3443.31	3233.95	3658.07	1538.93	2908.17	3490.01	2287.99	2343.77	3368.1
FBgn0002906	8016.65	7217.84	8334.98	2775.15	3895.36	4049.58	5690.27	6319.86	8245.48
FBgn0002914	10119.3	9418.14	10615.8	8984.71	10179.5	9204.23	10036.5	10634.3	11150.6
FBgn0002917	25.5608	60.7435	22.8155	19.3482	12.1567	10.1834	15.9874	18.8383	17.995
FBgn0002921	46578.9	42865.5	45976.8	16161.1	26117.8	24684.8	34675.2	34952.3	40596
FBgn0002922	0	11.2595	1.93422	1.41	2.45216	2.0204	3.58003	2.14996	1.67687
FBgn0002924	5916.99	5925.7	6102.96	3000.69	2705.62	2694.32	3727.34	4048.58	4597.24
FBgn0002926	27719	29871.2	31578.5	2213.9	7141.86	11971	22682.4	12758.6	19980
FBgn0002930	179.018	206.309	152.022	1438.67	731.528	1157.04	332.219	295.798	283.459
FBgn0002931	20.9119	40.4549	14.8802	322.334	177.126	130.625	43.1294	30.3568	16.8489
FBgn0002932	3264.12	2930.14	3261.71	2825.96	3029.84	3010.79	2410.64	2695.41	2878.36
FBgn0002933	1.93446	3.60129	0.937355	0	0	1.34443	0	2.34421	0
FBgn0002936	1.04997	1.40168	2.06962	2.92828	6.16968	1.22809	1.11338	2.09755	0
FBgn0002937	3.06976	57.6852	3.96747	1095.42	972.425	1024.87	156.063	146.468	151.087
FBgn0002938	3.88542	14.987	3.30206	4.64315	5.23964	4.00966	24.3053	5.46268	1.60283
FBgn0002939	13.0376	10.4899	7.92909	187.283	106.237	101.602	61.5163	60.061	16.9919
FBgn0002940	0	18.8634	0.999626	11.4391	4.62403	3.26389	1.17841	9.65225	1.64979
FBgn0002941	1.06378	21.6416	5.40922	2.71278	1.428	2.49172	1.15587	3.18324	3.25585
FBgn0002945	213.113	268.008	198.163	319.617	337.273	295.261	258.769	258.015	309.712
FBgn0002948	8546.27	7957.41	8195.12	4779.9	4317.13	5019.18	7057.46	7305.23	6964.34
FBgn0002962	31610.7	27919.7	29313.4	35450.3	22193.4	24981.4	39323.1	45461.8	31562.5
FBgn0002973	7903.88	7460.33	7756.78	4098.55	4669.44	4009.75	5173.15	6176.61	5843.87
FBgn0002985	6.98917	14.1011	9.94703	14.2653	20.4828	7.26145	14.5239	14.286	20.6658
FBgn0002989	2018.52	2091.45	1980.57	1265.09	1461.09	1513.65	1734.7	1534.32	1932.63
FBgn0003002	0	9.97379	5.83659	2.57068	2.6772	3.20889	0	4.3814	2.58167
FBgn0003008	1502.69	1456.75	1403.08	1973.18	1450.81	1563.66	1661.07	1811.81	1445.27
FBgn0003009	272.954	155.735	226.906	86.0237	111.157	96.3568	71.117	72.9202	89.8059
FBgn0003011	2.03198	7.70833	0	4.33998	0.825974	0	1.17829	3.21375	0
FBgn0003015	80354.6	86848.1	87015.3	28899.3	53305.7	57013.3	72810.4	63158.7	86610.7
FBgn0003016	9336.54	9571.32	9886.55	3995.91	6742.56	7354.91	6493.99	6218.08	9232.45
FBgn0003023	40422.5	41182.6	40056.1	13754.5	24043.8	28980.9	30879.2	29741.4	41839.7
FBgn0003028	38888.2	31081.1	37500.9	16914	23819.2	27212.4	27168.2	28005.7	32052.9
FBgn0003034	0	0	0	0	0	0	0	0	0
FBgn0003041	11426.1	10636.6	11969.8	9081.36	9455.58	9710.4	9930.92	10232.2	11079.6
FBgn0003042	4438.73	3418.6	4434.91	1974.81	2599.14	2315.84	2922.18	3110.11	3599.65
FBgn0003044	20028.8	19063.3	20202.4	6486.45	10511.3	11782.9	13010	13708.6	18894.1
FBgn0003046	1.04407	4.3473	2.10882	12.9768	3.61016	11.0674	5.82229	6.30609	7.20137
FBgn0003048	11459.1	9881.79	12947.1	3405.66	6575.65	7710.75	7018.67	6785.14	9887.29
FBgn0003053	5872.39	5396.36	5905.38	5654.27	10994.3	9084.72	6341.43	9873.03	7801.67
FBgn0003057	0.604306	11.0909	2.99589	0.793974	0	2.86884	1.36865	0.627539	0.492472
FBgn0003060	0	0	1.33516	0	0	0.469095	0	0	0
FBgn0003062	26818.6	17855.7	27678.5	12465.8	23350.6	27112.1	20127.5	13925.3	21171.1
FBgn0003065	6.90171	11.627	3.91344	16.0638	6.35732	3.17139	7.31443	10.9378	2.45278
FBgn0003067	581.089	619.964	717.775	9564.44	8840.43	6456.37	1488.59	1981.9	1567.7
FBgn0003068	718.313	591.706	591.796	244.298	415.937	423.15	348.821	464.125	400.366
FBgn0003071	8930.73	8108.53	9324.18	4431.8	4820.53	5430.61	6929.24	6940.07	7591.6
FBgn0003074	13149	13520	13202.9	8773.95	9742.46	9975.94	12766.6	12543.7	15327.1
FBgn0003076	10546.6	8915.46	10232	10954.1	8627.38	8902.83	10683.7	10119	9705.46
FBgn0003079	4555.07	4425.56	5173.05	3049.84	3648.39	4097.17	4911.48	4979.57	5445.27
FBgn0003082	5311.95	4925.62	5166.83	2492.4	1872.58	2121.8	2792.25	3821.79	2486.9
FBgn0003086	0.953761	1.34848	0	0	0	0	0	0	0
FBgn0003087	5160.92	4821.78	4873.52	8069.02	3206.67	2655.39	5325.01	7179.99	4162.45
FBgn0003089	572.812	574.326	622.843	444.659	808.321	1024.34	435.435	344.573	433.088
FBgn0003090	275.095	265.66	341.997	150.653	185.177	254.133	101.389	90.2227	111.787
FBgn0003091	912.217	785.33	813.547	1222.62	1140.24	1208.58	1077.31	1071.1	848.42
FBgn0003093	4590.72	4499.37	4712.58	1871.78	3581.67	3597.21	3015.46	2719.64	3797.93
FBgn0003114	1983.04	1342.06	2148.27	2287.9	1486.4	1568.06	2415.51	2522.08	2147.98
FBgn0003116	1636.63	1693.29	1662.22	1761.27	1605.87	1718.43	1672.61	1522.02	1422.13
FBgn0003117	25.9568	55.5938	14.2169	38.7307	28.7564	17.9406	15.5624	9.72332	13.5393
FBgn0003118	1739.12	1831.46	1768.59	1060.89	1508.06	1715.24	1509.96	1522.27	1707.81
FBgn0003124	35235.4	37222.2	34019.3	22098.9	21413.8	23471.4	28636.5	30902	36132.9
FBgn0003129	44.7538	63.4397	51.3668	204.272	135.92	134.309	106.899	72.4812	54.333
FBgn0003130	1.04805	18.3343	3.08522	8.55239	10.2121	5.8121	1.09079	2.14747	0.836528
FBgn0003132	1.92549	8.88084	0	11.7194	5.21302	1.32022	2.32791	0	0.818772
FBgn0003134	12123.2	9987.87	11945.5	8545.6	11100.3	12026.1	11211.5	10391.1	12062.9
FBgn0003137	1444.88	1423.7	1461.77	9486.14	8258.72	8704.67	4197.73	2595.42	1610.05
FBgn0003139	7632.08	6722.63	7142.76	8044.12	6984.46	6972.48	7754.13	7512.02	7038.61
FBgn0003140	1.98548	12.8093	0.930049	0	0	1.32122	1.16617	2.16402	0.82322
FBgn0003141	4001.66	4416.74	4001.33	4675.87	4807.11	4598.89	4121.61	4219.78	3811.02
FBgn0003145	5.53602	27.9863	4.05171	1.45627	2.15371	4.2829	5.66411	4.15263	1.69409
FBgn0003149	1977.93	2058.56	1931.48	7135.05	5506.56	6119.58	4304.06	3439.72	2000.02
FBgn0003159	14186.1	12809.5	14542.7	3956.1	5995.63	5783.66	6784.57	8788.55	10043.7
FBgn0003162	213.321	228.883	199.292	388.106	416.837	298.552	185.153	181.582	188.051
FBgn0003165	23298.1	18449.1	24621.5	10294	13854.3	15098.3	15824.1	15883.7	20924.3
FBgn0003169	8482.94	7546.91	7595.34	7492.75	7325.52	6698.33	8976.51	9475.03	8711.92
FBgn0003174	1363.07	1357.42	1303.41	246.832	373.853	413.992	903.539	1568.17	1282.6
FBgn0003175	6848.37	7273.58	7243.38	2190.59	3857.34	3882.63	4823.74	4823.59	6902.38
FBgn0003187	8865.82	7235.92	9223.7	4330.8	5176.85	5483.22	7159.5	7473.81	7784.65
FBgn0003189	13778	11164.9	14123.6	3128.7	8467.96	11424	9311.11	6602.12	13287.5
FBgn0003204	14784	13869.2	14830.4	9357.72	13335.1	16880.7	16171.7	14256.4	15167.4
FBgn0003205	10657.2	10826	10517.2	12413.6	11809.5	10752.9	11615.7	11631.8	11471.1
FBgn0003206	4199.91	3089.53	4494.08	6025.9	5279.76	5196.42	4511.3	4175.83	3999.98
FBgn0003209	5462.29	5688.12	5803.33	2480.98	3396.65	3097.76	3967.91	3694.62	4422.48
FBgn0003210	11233.7	9611.53	10814.5	6696.64	9320.26	9632.86	10419.8	9966.19	12072.8
FBgn0003218	8201.38	7965.05	8088.71	3314.89	3986.33	4194.69	5687.45	5501.64	6560.94
FBgn0003227	1069.35	1053.61	959.67	597.911	590.843	730.919	658.237	662.477	740.527
FBgn0003231	16514.2	16466.1	16787.6	14720.1	15619	13178.7	16129.8	15469.6	19466.4
FBgn0003248	8.11186	10.6279	15.5417	3.00986	0.812927	1.91485	1.13745	5.27662	2.44597
FBgn0003249	4.10864	4.05379	1.00297	0	1.5549	0.623598	0	0	0.800583
FBgn0003250	4.08188	23.162	6.01402	16.6125	5.5055	6.95888	10.2086	4.17568	3.22583
FBgn0003254	5.1817	34.7792	15.032	10.1028	7.13344	3.11585	3.41634	3.34187	5.78629
FBgn0003255	165.766	208.901	186.13	183.064	72.9273	95.5083	203.425	316.692	232.805
FBgn0003256	9226.19	7711.8	8480.31	18093.3	12581.3	11043.3	14469.9	17266.1	11494.6
FBgn0003257	9186.76	7579.55	9125.94	6239.9	10852.9	13029.5	9369.4	7853.13	10479
FBgn0003261	61629.2	46389.1	59853	33095.8	54106.7	55312.1	46188.1	45795.1	65471.8
FBgn0003267	4.98338	31.2173	6.36001	3.98356	3.627	3.84133	5.87032	1.06909	5.75833
FBgn0003268	8169.44	7079.4	8575.21	2363.27	3387.01	4150.66	5588.64	5437.43	7262.45
FBgn0003270	2.91418	2.77477	0.98537	40.8546	6.95504	0.628885	0	1.04194	0
FBgn0003274	113897	73285.5	124543	195160	154237	161988	176792	164791	126488
FBgn0003275	3359.07	3776.43	3215.14	8791.61	6370.5	5722.96	4350.33	4963.26	3895.88
FBgn0003277	18230	17713	18768.3	6890.88	12582.7	14218	11730.9	11529.9	16096.8
FBgn0003278	4696.01	3658.46	4658.84	3017.41	5111.79	6279.52	4819	3652.62	6251.04
FBgn0003279	119362	116961	129249	106260	161928	148491	133524	121248	140657
FBgn0003285	2831.78	2207.07	2975.86	924.525	1558.95	1889.83	773.654	855.688	1091.38
FBgn0003292	1927.46	1795.9	2026.03	1156.9	1113.31	1195.99	1166.97	1139.63	1627.14
FBgn0003295	17.4859	16.0692	8.89371	53.5277	73.6282	55.6629	89.7778	94.0253	61.9581
FBgn0003300	2.61761	16.0422	6.98162	9.20871	4.42008	2.16411	4.03552	9.29873	5.04588
FBgn0003301	1770.88	1425.62	1909.3	540.313	768.08	872.711	947.623	1167.15	1144.5
FBgn0003302	1891.62	1621.46	1583.81	2602.11	1889.15	1861.38	2169.93	2335.39	2036.57
FBgn0003308	76.0126	84.1405	92.0219	250.395	428.934	425.523	410.192	352.486	497.585
FBgn0003310	12210.7	10412.7	12579.1	5422.93	9615.72	9613.33	8942.09	8294.4	11364.9
FBgn0003312	444.07	477.618	421.77	360.036	490.406	600.295	623.98	390.304	426.523
FBgn0003313	0	11.4375	1.41255	39.9341	2.6772	1.00364	1.79025	4.91191	1.27218
FBgn0003317	4260.23	4052.38	4080.82	4227.8	4066.24	3678.4	4230.46	4397.78	4542.25
FBgn0003319	11.2654	37.2978	4.04618	12.5291	9.05313	5.77616	6.06946	12.0435	4.85345
FBgn0003321	5986.54	5555.34	5884.41	4477.83	5565.34	5382.06	5124.21	5276.39	6553.97
FBgn0003326	3.87513	54.8324	6.60786	135.974	60.7223	50.5326	46.29	41.3879	13.6067
FBgn0003330	3048.33	3361.1	2934.87	3273.55	2730.93	2437.19	3067.94	3453.52	2748.4
FBgn0003334	9972.38	9227.93	10314.4	5368.53	6757.43	7187.89	7006.25	7446.25	9071.04
FBgn0003339	8.04433	17.0467	8.9999	5.23389	4.77639	1.67165	3.99957	1.35171	2.14741
FBgn0003345	5702.33	5176.05	5240.07	6423.63	8019	7531.19	6541.51	7863.96	7373.44
FBgn0003346	13092.1	11132	12554.1	12067.6	13188.2	13224.5	12832.4	13291.5	12705.8
FBgn0003353	750.508	770.472	829.06	433	588.767	650.555	632.809	596.365	868
FBgn0003356	31.1315	4.61094	0	2.72941	29.2001	95.339	0	3.33005	7.42214
FBgn0003357	3.93724	20.6243	4.10521	22.8517	26.3338	102.496	10.7395	12.0205	5.34244
FBgn0003358	5.0943	2.61595	0.963	3.21177	10.8455	20.1856	4.44466	3.07193	3.24145
FBgn0003360	122253	139659	105491	161568	175186	167021	129973	125114	110493
FBgn0003366	643.64	594.906	816.834	1380.04	3174.57	3609.57	1767.32	1224.98	2186.21
FBgn0003371	14549	12655.3	13394.4	12158.8	14362	12693.2	14631.8	15645	14909.8
FBgn0003372	7.69164	44.0049	12.3054	10.2985	10.0977	15.1103	10.2903	6.46238	4.66975
FBgn0003373	0	6.97164	0	1.38195	5.26315	2.05129	0	4.83342	0.860396
FBgn0003374	1.88472	2.73162	1.91129	1.36025	0	0.658948	2.52884	2.16599	2.40262
FBgn0003375	0	2.3699	0.869686	0	0.976137	0.664062	0	0	1.63399
FBgn0003377	0	0	0	0	0	0.646703	0	0	0.817754
FBgn0003378	0	5.54989	0	2.98127	0	0	0	0	0.758934
FBgn0003380	17.4879	54.1477	18.9311	61.1342	151.549	105.611	28.0219	19.3781	7.44461
FBgn0003382	9.86754	47.4269	1.89626	7.81659	11.6552	9.96594	7.05725	7.51545	11.7643
FBgn0003386	24.6239	40.4872	27.0529	102.867	130.669	105.513	63.4375	51.7353	26.0274
FBgn0003388	167.069	183.548	166.168	167.078	349.321	331.383	232.6	136.669	184.936
FBgn0003390	85.2738	92.0229	60.9846	401.378	269.381	303.407	111.72	95.847	78.3863
FBgn0003391	16811.5	15158	16460.5	10724.9	16073.5	15024	12984.6	15104.1	16611.7
FBgn0003392	14132.1	11956.7	14652.4	7772.56	11421.6	12501.9	12771.6	11923.6	13885.5
FBgn0003396	5669.29	5914.53	6559.69	2131.94	4691.66	4740.91	3826.04	4238.88	5765.36
FBgn0003401	4593.41	3800.05	4426.14	4306.77	4991.91	5397.4	3048.97	3448.14	3017.44
FBgn0003410	10450.3	9910.41	10450	8101.48	7887.98	7399.61	8669.47	9524.51	9246.85
FBgn0003411	83.3218	103.976	79.7236	73.0538	34.7487	15.7843	36.8892	37.1212	16.2745
FBgn0003415	28915.1	25213.3	33023	6687.63	12705.6	14934	16471.3	16219.1	24339.8
FBgn0003416	6405.25	5049.5	6661.51	3385.4	4478.5	5226.6	5377.3	5075.28	6578.54
FBgn0003423	17700.9	16869.6	17335.1	9460.52	14103.8	13874.3	14113.6	14648.3	15125.7
FBgn0003429	30.3557	103.696	40.008	87.8329	72.5509	70.5898	58.4356	21.6888	14.1027
FBgn0003430	2.97453	8.22653	1.9351	8.79823	3.93121	3.27316	0	1.05672	2.45067
FBgn0003435	4782.16	4572.5	4364.79	2272.51	3787.13	3719.57	4867.83	4406.56	4611.14
FBgn0003444	5113.75	4295.51	5401.56	2594.95	3300.32	3750.01	4710.81	4552.87	4910.16
FBgn0003447	14428.7	10879.3	14221.3	10762.3	12456.5	12085.9	11263.8	12145.3	13457.9
FBgn0003448	0	5.52368	1.06024	1.40188	0.739243	1.93759	1.19001	3.20389	0
FBgn0003449	6159.56	6294.21	5838.52	9866.04	8455.02	7018.87	7447.59	8181.08	6339.89
FBgn0003450	788.923	854.302	865.564	340.608	333.118	395.439	756.52	811.506	776.26
FBgn0003459	3720.03	3575.59	3959.1	2161.2	2517.97	2545.11	2418.81	2691.84	4205.77
FBgn0003460	71.1568	52.016	55.8869	200.632	199.831	205.854	104.913	80.8207	58.2305
FBgn0003462	12315.7	10926.2	12587.5	16510.8	14597	14434.4	13564.9	15297.1	12579.7
FBgn0003463	620.969	651.416	610.401	1033.68	923.537	650.084	565.169	605.77	486.786
FBgn0003464	11038.2	9814.39	11798.9	4167.64	5271.93	5557.45	7482.27	7524.72	9609.99
FBgn0003475	12312	12825.6	13083	4524.81	6545.57	7133	7458.21	7014.64	10759.8
FBgn0003479	2646.42	2682.76	2721.22	2093.99	1357.79	1511.61	2240.77	2392.94	2123.48
FBgn0003480	813.303	748.056	887.874	525.949	308.031	402.376	711.664	730.109	631.447
FBgn0003482	501.899	489.066	445.894	761.542	454.218	371.072	486.317	609.771	418.276
FBgn0003483	11661.4	10495.6	12367.7	715.995	824.794	1119.22	4705.69	4908.55	5720.17
FBgn0003486	1898.39	1810.81	1885.15	909.576	1356.45	1655.41	1893.84	1139.86	1043.29
FBgn0003495	5149.48	6153.73	5626.87	4142.24	4378.76	3721.09	4608.04	5177.73	5457.35
FBgn0003499	34.4568	56.8973	55.8939	61.9719	49.1216	50.6235	40.298	38.6464	46.1185
FBgn0003502	18540.4	15616.5	19409.8	11399.5	11964.6	11729	12621.5	14296.2	13939.5
FBgn0003507	7562.86	7281.53	6098.05	3162.47	3691.57	3140.59	7320.91	9251.66	7350.78
FBgn0003510	0	0	0	0	0	0	0	0	0
FBgn0003511	1764.79	1220.24	1597.87	2248.62	1443.92	1458	2011.37	2064.57	1531.09
FBgn0003512	2222.98	2274.68	1970.2	3974.02	2910.07	2524.77	2706.7	2785.34	2316.34
FBgn0003513	7.14734	46.2037	15.1688	4.10555	6.76194	5.23581	4.73456	6.42591	4.17725
FBgn0003514	8865.22	7531.58	8504.32	22991.6	18831.4	13414.8	12777.9	13078.2	10896.6
FBgn0003515	39.5639	56.2771	69.2506	38.83	196.232	159.761	133.124	132.83	72.9315
FBgn0003517	105133	100666	110025	130229	178778	187307	167514	149717	149578
FBgn0003520	18954.6	17796.9	19909.9	8419.31	11199.2	11925.3	13221.4	13084.9	17527
FBgn0003525	24622.3	30304	24665.3	12733	12187.7	11846.2	14367.5	15259.6	18117.1
FBgn0003527	1682.42	1299.76	1622.08	2442.6	1813.77	1748.54	2161.13	2288.92	1758.07
FBgn0003545	6004	5037.82	6155.46	3413.17	2828.51	2810.31	4060.54	4663.33	4821.79
FBgn0003557	14376	14489.7	15569.2	10974.5	13787.6	13113.7	12115.5	12104.5	14506.4
FBgn0003559	3558.63	2775.4	3308.86	2852.53	3659.06	3833.27	3299.86	3094.63	3640.6
FBgn0003567	14167.8	15136.9	13348.2	8937.5	8543.33	8430.36	11386.4	11602.6	11794.2
FBgn0003575	9005.89	7395.79	9051.34	4078.08	5162.61	5070.93	5189.33	5079.69	6801.8
FBgn0003598	15115.4	14966.1	15761.5	6687.97	8036.75	8081.43	10737.8	11401.5	14061
FBgn0003607	18924.9	14834.8	16784.5	26486.6	21288.1	20649.1	18918.6	20986.7	17982.5
FBgn0003612	15649.3	16222.5	16123.6	9828.61	11497	10839.4	13370.4	14595.9	16719.8
FBgn0003638	13313.3	12660.8	14130.2	4548.03	6872.06	8209.96	8789.58	8290.46	12228.2
FBgn0003651	49.4995	81.8657	39.7881	95.2066	77.5195	53.8264	50.5811	26.019	25.9842
FBgn0003654	12671.2	14152.3	12487	8800.84	10694.3	10664.7	12196.1	11796.4	12334.4
FBgn0003655	25320.5	22899.9	24079.3	13651.5	15246.8	16576.8	22796.5	22411.5	25607.1
FBgn0003656	22404.1	19260.8	22293.1	12183	16553.1	17025.4	17104.5	18095.9	20707.4
FBgn0003660	8806.89	7547.12	8535.11	15281.8	14261.7	13314.7	10767.6	11745.9	11133.7
FBgn0003676	29610.7	25416.5	26910.7	28078.9	33110.2	34905.5	32751.2	30078.8	29224.5
FBgn0003683	0	15.0131	2.06418	28.3455	2.32284	8.85001	0	1.05342	0.798851
FBgn0003687	3055.46	2553.77	2917.37	2617.27	2400.1	2243.63	2973.79	3306.16	2990.82
FBgn0003701	6420.28	6548.16	6781.64	3729.44	3465.72	3295.6	5633.09	6186.85	5692.78
FBgn0003710	31.8048	55.8255	40.9121	49.471	52.2611	42.7761	18.0722	36.4275	36.2092
FBgn0003714	4569.48	3760.92	4479.92	9056.62	5904.24	6056.66	5571.75	6368.78	4297.14
FBgn0003716	6934.9	5851.98	6778.65	3515.87	4818.72	4977.04	5457.88	5158.6	6949.27
FBgn0003719	39.7597	47.4264	35.2197	48.1192	29.6951	16.5935	52.2897	70.3073	77.6186
FBgn0003720	1.01823	10.7988	2.99747	8.77889	0.785796	1.27786	1.15376	2.11997	1.62106
FBgn0003721	40165.1	39183.8	39129.7	46351.6	43519	40317.7	41396.8	43978.7	37635.6
FBgn0003731	3467.17	3096.39	3547.34	2890.55	4698.33	4516	3276.17	2395.98	3625.95
FBgn0003733	6333.54	5984.77	7006.52	2486.47	2508.13	2740.4	3950.46	4656.28	5304.98
FBgn0003741	657.277	694.772	743.345	814.402	721.628	637.268	713.028	700.601	704.494
FBgn0003742	4465.11	3898.08	3955.56	4533.36	4756.71	4866.55	4543.11	4655.2	4320.98
FBgn0003744	12126.3	9665.28	11454.1	8884.22	9613.84	9811.55	10067.5	9474.52	11662.2
FBgn0003747	7.49374	4.24768	11.5613	4.30312	1.50826	4.35583	1.09737	4.17101	3.25988
FBgn0003748	15892.1	13787	15654.6	11475	11876.5	12867.3	16302.8	20327.9	17667.8
FBgn0003751	389.429	249.112	382.389	548.178	472.795	544.957	455.033	440.687	524.953
FBgn0003861	0	17.2637	1.93524	3.15221	3.36033	3.14777	5.6498	5.22144	3.1966
FBgn0003862	9483.17	8642.38	12175.3	3458.04	7739	9342.55	8792.05	8350.13	14167.7
FBgn0003863	9.0087	10.1061	0	13.2819	35.822	8.5781	4.47267	0	9.76601
FBgn0003865	0	1.37879	0	9.24537	0.816142	5.61862	0	2.05299	0
FBgn0003866	342.543	334.048	306.327	181.239	280.433	295.521	112.664	113.309	127.982
FBgn0003867	178.808	199.371	180.284	294.933	315.102	305.801	238.139	260.888	239.98
FBgn0003870	22866.2	21076.2	23302.1	7538.04	12350.3	13467.7	16494.1	14776.8	18751.9
FBgn0003882	5601.21	5257.42	6033.95	3430.68	3948.83	4474.01	4339.89	4369.08	5189.95
FBgn0003884	94123.8	81460.4	93393.5	77990.8	80898.8	80806.3	75498.1	72411.4	68192.2
FBgn0003885	10417.3	11346	9556.17	10499	15129	14700.1	9873.22	9750.94	11796.3
FBgn0003886	5.35078	6.78982	1.05925	5.76354	2.97878	3.70205	0	4.19904	0.801001
FBgn0003888	8479.79	7806.03	7688.36	18458.4	20315	16122.5	12609.7	10599.8	10411.9
FBgn0003889	42.474	29.4411	62.7679	29.6374	4.08789	12.6239	12.5818	9.55106	8.92832
FBgn0003890	1235.02	1072.76	1120.69	2248.56	2529.07	2708.43	1550.15	1198.5	1236.45
FBgn0003891	28491.6	27254.7	33958.1	7883.72	19310.8	22111.5	21154.3	20591.3	30507.6
FBgn0003892	356.03	396.282	345.959	321.092	496.935	537.736	363.056	274.186	320.082
FBgn0003896	1.77854	6.70904	3.37317	8.21675	3.02836	3.55928	1.35917	3.70742	0.961981
FBgn0003900	4.84877	18.8499	2.24237	9.95269	1.50842	5.21422	1.31324	0	0.834629
FBgn0003941	52959	53426.5	50999.4	74572.5	78944.2	78030.1	76659.9	73370.5	68095.2
FBgn0003942	96586.9	102905	103847	179267	134265	152174	162430	175758	128703
FBgn0003943	49061.3	48647.1	40999.1	45816.5	51697.7	45702.6	51098.2	51542.8	46788.2
FBgn0003944	24.2474	43.532	26.0957	95.241	68.1298	44.789	5.75351	24.4266	14.0966
FBgn0003950	356.246	457.08	401.231	61.3135	110.068	117.386	107.489	103.02	115.792
FBgn0003961	363.623	569.78	348.425	45.8513	2557.22	1871.72	299.067	495.868	9.57268
FBgn0003963	3461.05	3049.24	3467.65	2912.64	4376.98	3474	3325	3310.18	3845.76
FBgn0003964	10543.7	9036.73	10882.7	6416.74	7287.51	7151.68	8234.86	8361.38	9103.06
FBgn0003965	34.2025	16.0409	31.0802	78.8839	27.4994	40.2547	24.7254	17.4774	38.4652
FBgn0003969	7706.35	6898.1	7589.18	5961.33	7546.83	7876.08	7272.37	7639.85	7919.3
FBgn0003975	6.88535	21.4713	0.953972	5.39709	3.24867	9.40604	3.66184	3.28309	3.43181
FBgn0003977	2466.48	2220.37	2798.5	1169.33	2192.14	2434.77	1778.77	1573.86	2080.2
FBgn0003978	2333.17	2255.27	2213.6	2459.39	3303.9	3612.95	3050.4	2700.68	3042.1
FBgn0003979	260240	252332	270464	48550.9	77105	115013	225199	158932	168307
FBgn0003980	155861	114174	179232	10856.3	24733.9	45465.4	96359.4	48316.8	71530.1
FBgn0003983	390613	226920	420512	66917.4	93406.6	120102	268751	197756	189473
FBgn0003984	252.291	270.248	247.073	123.676	104.724	124.721	108.632	178.103	93.3704
FBgn0003996	61.0619	81.8879	73.4511	122.492	80.549	127.366	102.294	66.6079	112.064
FBgn0003997	1723.84	1520.68	1491.87	4674.27	5541.11	4362.29	3963.17	3764.27	3684.42
FBgn0004003	1523.86	1381.39	1614.76	958.119	1028.31	1630.2	1988.16	1343.27	1240.83
FBgn0004034	1.96218	8.99258	4.62413	208.045	144.638	137.321	46.2533	20.1935	11.4878
FBgn0004045	297884	283360	309213	187993	184092	157279	403987	270084	343038
FBgn0004047	95380	82155.3	95209.9	110761	74902.1	48917.9	59573.8	37590.4	68221.6
FBgn0004049	11362.4	11235.6	11944.6	6363.58	7633.65	7484.86	8136.94	8961.27	10202.3
FBgn0004050	7006.18	6566.35	6523.02	4461.3	4355.84	4739.7	5285.03	5217.13	5506.17
FBgn0004052	0.920783	6.39207	0.911362	37.15	9.91203	9.33949	0	3.32624	3.23786
FBgn0004053	75.0122	116.39	99.0501	62.637	103.689	116.305	35.4692	81.4159	88.1328
FBgn0004054	0	4.79926	0.872624	8.06748	0.943092	0.655429	3.46119	0	1.57513
FBgn0004055	1590.51	1381.02	1409.07	1837.87	1644.81	1614.87	1109.86	1347.33	1162.91
FBgn0004057	1299.73	1339.16	1287.99	2726.51	3139.22	2388.82	1501.94	1733.48	1361.58
FBgn0004066	23547.1	18001.8	23409.4	29747.8	22903.1	23066.6	22958.4	23810.1	18774.3
FBgn0004087	1217.61	1048.31	1314.72	4570.9	2671.21	2829.98	3247.31	3686.26	2387.53
FBgn0004101	2657.96	2192.17	2490.42	1591.3	1875.9	1974.93	2279.43	2403.11	2656.31
FBgn0004102	8.22057	12.8095	9.09789	8.63918	5.58642	6.34378	0	5.33558	5.46441
FBgn0004103	26633.8	22931.1	26529.7	27871.2	35120.2	35169.9	29477.6	28550.7	29791
FBgn0004106	9630.77	7011.06	9230.22	13020.3	9268.75	7818.22	9965.67	11508.2	8301.4
FBgn0004107	4909.28	3938.48	5219.27	4112.66	4515.91	4382.86	5993.27	6493.64	6665.26
FBgn0004108	2354.08	2257.32	2650.95	2055.21	2016.25	2045.51	2216.76	2164.56	2281.13
FBgn0004110	1.07709	14.6957	0	0	3.50009	1.25178	0	2.12365	1.62649
FBgn0004117	1550.07	2026.73	1602.25	15629.2	8215.27	8846.1	6058.21	5260.67	2054.86
FBgn0004118	36.6839	33.7023	56.1647	15.235	9.2654	8.68449	3.37692	2.68875	1.96577
FBgn0004132	3893.11	3903.86	3785.99	6369.54	4040.5	4233.45	4935.62	4717.38	3641.81
FBgn0004133	1351.43	1341.7	1142.18	3519.82	3943.22	2871.02	1633.88	1687.01	1515.79
FBgn0004143	0	0	0	15.5883	9.11243	0	1.22087	1.11733	0.845693
FBgn0004167	17433.1	14795.3	19885.4	6380.68	13944	15183.3	11194.1	11106	17121.5
FBgn0004168	10.8747	33.1449	9.62265	12.6019	11.2295	8.0027	8.38899	4.3488	6.75969
FBgn0004169	4361.2	3753.28	3897.09	24428.2	17715.6	16600.7	11079.1	8282.81	4098.95
FBgn0004170	0.937534	2.51505	0.896973	81.7015	2.61617	1.32276	1.21018	3.27714	4.82717
FBgn0004171	1.06436	6.97591	2.11022	1.33878	0	1.87637	1.12221	5.11414	1.60578
FBgn0004172	0	1.42744	0	1.53084	0.870073	2.28098	0	0	0.780794
FBgn0004173	0	4.27593	0.936634	0	0	0.611693	3.40543	0	0.830681
FBgn0004174	0	0	0	0	0.812712	1.2917	0	0	0.833304
FBgn0004175	0	2.72827	1.81065	3.17847	0	0.617609	0	0	0
FBgn0004177	41041.1	52579.8	38934.8	44641.1	42207.9	41417.2	46769.9	48932.2	42218.5
FBgn0004179	12002.6	10675.4	12758.9	9145.38	9493.01	9472.26	9447.29	10119.5	11524.5
FBgn0004181	3.78333	14.0652	5.42387	0	1.73538	0.600984	0	3.56525	1.5436
FBgn0004197	13.4294	52.8589	13.2488	27.4127	11.2905	12.5659	7.12805	11.4751	3.25693
FBgn0004198	2033.77	1434.5	1977.36	435.37	1281.98	1419.58	1558.32	1069.64	1821.39
FBgn0004227	12821.2	10119.4	12785.2	6691.48	10189.4	11801.3	8154.27	7074.33	9340.28
FBgn0004228	10.9178	3.73263	8.62875	63.0881	32.1392	23.0651	4.96038	5.33621	12.3371
FBgn0004237	46777.3	46356.7	47848	19171.1	39926.9	42997.7	28770	23924.7	36890.6
FBgn0004240	0	0	9.06693	45.4103	20.2878	48.1586	1.16136	3.20574	2.37803
FBgn0004242	5.62694	45.1471	10.5758	18.116	5.01036	8.34541	7.87835	5.36339	3.01718
FBgn0004244	1.60947	19.8673	3.72072	16.541	7.65635	4.35958	3.33329	9.70813	4.62362
FBgn0004359	2432.89	2452.2	2482.48	1602.03	1318.86	1236.94	1574.57	1552.88	1604.4
FBgn0004360	61.0554	68.0629	60.6799	470.299	434.119	521.133	221.363	147.019	177.824
FBgn0004362	79646.3	62433.5	75199.9	103501	80729.4	74322.4	79785	88189.8	78898
FBgn0004363	76852.1	78590.9	77558	69137.7	55997.1	67647.5	69649.9	72398.6	53845.2
FBgn0004364	3058.74	2731.12	2952.26	739.274	1700.21	1928.48	3207.63	3781.34	3271.06
FBgn0004367	2930.18	2722.31	3198.07	992.818	1603.89	1807.88	2111.85	2068.67	2772.01
FBgn0004368	9256.07	8837.29	8837.63	5411.38	7329.86	7404.51	6624.44	6979.38	7309.85
FBgn0004369	5294.5	5072.51	5328.89	1851.11	2932.7	3302.78	3701.35	3642.43	5087.85
FBgn0004370	11635.3	11080	11080.9	5966.69	8944.63	9430.49	10136.2	10085.7	11958.8
FBgn0004372	27.6547	58.2663	17.6706	3.03941	5.20512	3.70125	4.33363	3.71858	5.37317
FBgn0004373	14289.2	13649.3	15610.3	7368.19	10824.6	9971.22	10654.4	11658.3	15513.5
FBgn0004374	3688.17	3838.97	3704.07	2409.57	2209.28	1966.69	2347.84	2320.82	2363.23
FBgn0004378	7560.22	7211.87	7358.03	4140.77	4163.97	4029.18	5659.98	6048.11	6684.95
FBgn0004379	8649.58	7334.35	8261.97	6984.59	5475.81	4784.07	6996.62	7775.99	7737.81
FBgn0004380	2875.41	2379.47	2638.01	2305.99	1849.38	1847.28	2330.47	2668.84	2430.27
FBgn0004381	5501.91	4748.82	5281.28	4940.27	3705.95	3164.38	4279.67	4855.13	4160.11
FBgn0004387	6770.81	6869.22	6945.26	3590.08	4885.92	5114.93	4957.23	5379.25	6485.45
FBgn0004389	1.01976	9.81965	4.15498	25.4387	5.52636	5.77668	1.20754	1.0926	1.62801
FBgn0004390	7682.26	7739.77	7980.36	4611.45	5908.98	6183.76	6458.44	6567.31	7919.89
FBgn0004391	8653.99	7686.5	8630.13	2975.75	5076.9	5882.54	5924.99	5546.49	7445.73
FBgn0004394	6.00306	31.5779	2.17827	15.736	12.0594	3.71166	4.4714	14.0601	6.03544
FBgn0004395	6308.94	6231.17	6265.29	8034.56	7020.08	5544.57	6550.5	6874.37	6552.98
FBgn0004396	4271	3951.76	4198.75	1482.07	2936.41	3319.87	4277.09	2714.08	3757.25
FBgn0004397	8799.83	7748.53	8716.76	6749.64	9160.09	8161.53	8085.44	8870.19	9029.53
FBgn0004400	1509.87	1642.59	1676.26	2895.27	1790.53	2131.82	2452.39	2426.41	2362.88
FBgn0004401	42116.2	36457.4	42420.2	22164.1	29928.2	35241.7	28968.3	24393.9	34611.8
FBgn0004403	68281.7	45275.6	75541.3	67279.7	46808.6	84779.6	98572.3	80249.7	69676.7
FBgn0004404	11731.3	13336.1	12141.1	28573	29700.4	22530	24752	25754.4	22249.8
FBgn0004406	3681.27	3067.43	3523.04	1572.47	1977.11	2485.82	2399.33	2418.4	2665.56
FBgn0004414	0.665008	4.46393	1.34203	0	0	0.703215	2.90531	1.32469	0.903232
FBgn0004419	199534	161907	189742	162077	179365	183660	196701	210714	221696
FBgn0004425	1.83835	4.76885	0	1.59732	4.02644	1.3196	0	0	0
FBgn0004427	0	10.7323	2.16903	10.1857	7.27035	2.44396	4.55354	8.27576	6.38433
FBgn0004428	0.975852	2.65065	0.955157	0	0	0	0	0	0
FBgn0004429	2.97339	1.38002	0	0	0	1.23535	0	1.05675	0
FBgn0004430	1.04716	2.87505	1.06795	1.38254	0	0.573747	0	1.00186	0
FBgn0004431	3.11072	18.1016	2.06086	25.4024	34.2153	24.3531	3.43134	3.12305	4.06687
FBgn0004432	82927	57900.2	83524.8	89937.8	98653.4	112956	95021.9	89843.6	77937.1
FBgn0004435	10364.8	8461.71	10086.5	12591.9	12337.1	10861.5	11619.4	11785.1	12243.5
FBgn0004436	7891.34	8407.69	8072.37	9965.1	8229.19	7726	8162.75	8629.6	8658.12
FBgn0004449	4077.17	3721.1	4497.47	1970.81	2453.08	2594.31	1989.52	2109.57	2783.2
FBgn0004456	2470.13	2480.1	2449.03	2728.17	3477.31	3568.77	3349.13	2424.61	3100.06
FBgn0004463	3354.31	3029.73	3222.66	2092.14	2906.6	3767.98	3129.58	2631.57	3460.86
FBgn0004465	3935.3	3997.9	3774.56	6479.64	4959.19	5319.29	5557.06	5848.25	5058.76
FBgn0004507	44201.9	45435	42928.6	26517.5	23006.8	25495.8	27598.6	26462	36590.7
FBgn0004509	11463.9	10539.3	11023.9	7803.23	8608.28	8353.04	9268.06	8933.92	10071.6
FBgn0004510	4660.14	3686.65	4152.47	3796.39	3525.88	3333.82	3766.3	3891.72	4259.11
FBgn0004511	10.1951	12.0115	6.05992	4.05525	5.38757	6.63301	1.17376	7.47366	7.57298
FBgn0004512	78.1356	97.3397	131.642	185.726	300.772	163.95	105.581	44.1053	80.742
FBgn0004513	114.194	77.8667	76.0348	125.639	114.466	96.2063	152.155	193.637	94.1655
FBgn0004514	28.5232	55.7653	21.8389	81.0403	86.1858	117.017	33.4449	60.0434	57.703
FBgn0004516	2.06931	13.8141	7.36884	4.64168	2.63381	3.40053	3.65914	4.32319	2.24533
FBgn0004552	0.974436	0	1.92848	4.73773	5.76783	3.21316	1.14769	0	1.60377
FBgn0004554	9.97909	14.9073	7.84709	0	0.858485	1.20876	12.1105	1.13293	3.34973
FBgn0004556	6909.7	6183.06	6504.46	5619.67	6698.7	7026.4	7002.74	6807.51	6897.78
FBgn0004567	0.999751	15.0937	6.6855	5.78381	4.16742	1.96841	2.3776	0	4.99215
FBgn0004569	793.929	726.712	669.688	942.974	787.806	619.902	870.227	759.692	729.255
FBgn0004573	7.62767	33.8229	11.0334	54.2156	98.669	107.867	81.6302	58.6348	90.2375
FBgn0004574	5067.78	4568.83	4791.93	6741.02	5575.75	5144.91	5317.39	5549.78	5028.16
FBgn0004575	63.1428	74.5945	86.7024	72.1835	61.7765	70.0208	37.2334	34.77	61.5812
FBgn0004577	3.28206	23.512	4.48001	7.94104	9.04357	4.72091	13.4318	9.85109	12.9276
FBgn0004580	15.4264	23.1281	14.4086	116.521	37.1614	27.0304	44.6841	38.5651	11.4106
FBgn0004581	45.0634	77.8749	44.202	101.018	142.35	133.686	65.8349	66.0206	59.9417
FBgn0004583	2102.33	2112.42	2039.44	761.494	1815.84	2006.66	1425.3	1371.91	1821.18
FBgn0004584	12793.9	10654.8	11802.4	9068.58	9608.53	8719.28	10013.7	10850.9	11281.7
FBgn0004587	18940	17271.2	19339.7	15242.4	19459	19558.7	15158.4	15888.5	16293.4
FBgn0004588	0	0	0.960498	0	0	0	0	0	0
FBgn0004589	0	0	0	0	0.827074	0	0	0	0
FBgn0004590	0	0	1.78941	0	0	1.35248	1.18827	1.0822	0
FBgn0004591	0	1.29907	0	0	0	0	0	0	0
FBgn0004592	2.77883	4.91392	3.52155	1.63659	2.79069	0	0	2.12495	0
FBgn0004593	0	5.27463	0.946232	0	0	0	0	0	0
FBgn0004594	0	2.59814	0	0	0	0	0	0	0
FBgn0004595	19.6457	129.66	52.7258	42.6062	45.4417	27.7273	33.1927	24.935	33.8997
FBgn0004597	1143.5	899.925	1270.76	1448.54	1282.45	1382.08	1682.3	1484.18	1328.02
FBgn0004598	31776.6	30208.3	32632.9	12573.3	17619.5	19130	24756.7	26544.9	33068.9
FBgn0004606	5331.96	5371.59	5965.87	1676.82	2546.17	2690.15	2159.19	1922.03	2710.75
FBgn0004607	117.797	88.7921	64.4178	123.142	135.305	112.147	70.6805	108.288	98.0202
FBgn0004611	6254.93	5428.14	6821.22	3218.39	4171.45	4441.63	4889.68	5277.57	6321.15
FBgn0004618	2.10008	10.8826	5.21201	2.78751	5.66474	4.76646	2.42022	1.11079	0.849718
FBgn0004619	1.98096	13.1612	3.81749	2.91102	5.08587	2.60564	2.2963	1.05656	1.6489
FBgn0004620	13.8119	16.8027	29.2695	151.697	78.2005	107.354	62.3851	39.7697	24.1511
FBgn0004622	46.4436	68.6288	65.7951	15.3057	10.7574	5.16282	8.03121	4.24803	4.14755
FBgn0004623	1.00075	3.98977	1.92102	1.50734	0.847037	1.90355	1.13109	1.0492	1.62727
FBgn0004629	1236.91	1042.81	1242.82	9745.92	4560.35	2727.25	2495.57	2874.34	1652.79
FBgn0004635	144.071	85.3727	126.024	370.064	313.489	189.922	213.984	290.456	184.751
FBgn0004636	19177.7	15805.2	18247.2	18665.1	22764.5	20795.2	17806.9	17603.6	19159.4
FBgn0004638	7432.97	6396.83	7170.44	11302.7	9537.27	8347.65	9503.72	10783.7	9162.19
FBgn0004643	10565.6	8350.86	10039.5	4374.97	4783.95	5561.35	8439.26	8009.4	8018.48
FBgn0004644	9.29941	33.0926	12.1429	95.3923	43.3657	64.3885	18.3929	29.5888	25.7924
FBgn0004646	5823.81	5570.24	5569.9	5914.48	9627.78	10034.4	7512.1	6026.33	7708.99
FBgn0004647	13498.3	11384.6	14265.8	5227.63	9019.42	11679.4	7630.04	7191.04	10275.8
FBgn0004648	12129.2	10275.1	12472.1	6178.6	8238.1	9454.54	10592.3	9927.93	12221.7
FBgn0004649	154733	132871	168025	29528.8	56221.6	75568.1	101910	94223.9	139056
FBgn0004650	23417.1	20046.3	25312.9	4189.4	9012.91	13062.9	15177.4	13447.1	21266.2
FBgn0004652	1331.52	1088.96	1069.96	463.261	855.927	944.578	736.278	691.969	859.306
FBgn0004654	17022.6	14173.8	18575.9	13217.2	12647.8	13885.1	14473	13606.8	12019.5
FBgn0004655	25281.1	21346.3	25449.5	7648.25	10068.6	10474.5	14030	15394.3	20204
FBgn0004656	41282.9	37664.3	44283.1	10561.5	19965.1	22009.6	18103.7	17643.1	27705.6
FBgn0004657	11105.4	9626.68	11288.4	12299.7	15085	12587.3	11740	11316.6	11407.2
FBgn0004666	4482.5	3830.55	3845.16	4108.58	3800.2	2900.13	3070.05	3654.49	3292.55
FBgn0004687	13829.2	13715.6	13114.1	35470.6	23631.5	21674.4	20294.9	21329.3	16171.8
FBgn0004698	20065.3	20164.6	21779.6	11225.9	14325.6	14200.7	15357.1	15136.8	20184.4
FBgn0004777	3.24225	12.7924	9.6792	18.3724	19.1266	26.7009	9.70124	7.3959	5.20225
FBgn0004778	0	10.6531	0	0	0.698788	0	0	3.22659	0
FBgn0004779	4.6805	5.90839	2.36172	1.24261	0.613557	0	0	1.04136	0
FBgn0004780	0	6.20032	0	1.31026	0	0.614096	2.36152	0	0
FBgn0004781	0	4.36694	0	1.38877	0.685857	0.658494	1.24715	0	1.7351
FBgn0004782	2.27575	2.73708	5.83245	0	2.81231	0	0	0	0
FBgn0004783	0	12.0606	0	1.29952	0	1.24273	1.20976	0	0
FBgn0004784	2.92581	8.90282	7.35278	0	2.73565	2.60944	1.14647	3.1707	2.45044
FBgn0004795	32707.8	28075.1	32990.4	10773.2	13062.1	13634.6	18119.7	19570.9	22414.8
FBgn0004797	2695.47	1927.73	2378.29	3617.11	3512.73	3408.49	3738.18	3707.25	3060.55
FBgn0004811	5459.19	5142.31	5355.41	4774.26	4056.01	3387.99	4667.5	5302.39	4674.37
FBgn0004828	44435.1	36869.4	41417.7	58194.5	44088.2	37853.9	44353.1	46454.4	38625
FBgn0004832	1822.43	1646.35	1916.93	2597.79	2316.29	2179.18	2196.61	2416.47	2044.46
FBgn0004837	2383.68	2444.2	2435.55	2350.16	2335.59	2096.33	2341.15	2469.02	2426.04
FBgn0004838	141398	126910	137689	93877.6	120292	134327	106052	105959	132232
FBgn0004839	94.7623	97.6013	74.3634	152.993	160.303	151.289	88.5893	72.0216	73.969
FBgn0004841	2.15111	12.8817	6.18631	1.55904	1.54401	3.52994	4.91337	2.90558	2.28517
FBgn0004842	1.06321	15.3413	3.08773	6.12412	0.80553	2.63696	0	3.19334	0
FBgn0004852	181.752	217.48	208.074	380.921	369.035	338.304	233.669	323.851	205.61
FBgn0004854	1.0171	8.16104	1.04519	0	2.09911	1.28253	2.38739	1.06866	0
FBgn0004855	2317.85	2218.35	2385.67	1861.61	2239.17	2478.16	2146.15	1883.98	2474.38
FBgn0004856	9877.17	8435.94	8891.73	7698.95	7820.3	7171.66	7728.83	7696.1	8117.26
FBgn0004858	383.986	395.692	356.389	647.811	629.175	561.754	467.13	582.929	484.993
FBgn0004859	1136.83	971.903	1056.37	2142.44	2187.59	1879.88	1600.97	2171.91	1364.64
FBgn0004860	3367.69	3145.65	3695.31	1192.71	1818.04	2019.04	2020.59	1795.74	2886.76
FBgn0004861	651.62	641.897	813.232	516.463	1033.35	1153.31	849.665	661.643	886.872
FBgn0004862	2.12199	15.8782	2.14536	1.33949	2.19035	1.88219	3.4355	2.13586	2.43358
FBgn0004863	0	13.5704	7.21653	1.43803	0.788178	1.89514	1.15401	0	2.46237
FBgn0004864	8042.94	7596.17	8357.88	4255.67	5438.8	5669.47	5204.56	5002.65	6885.47
FBgn0004865	310.949	273.488	298.689	111.93	80.1306	125.098	300.844	272.891	172.354
FBgn0004867	123819	105084	140342	94791.7	112099	152428	133717	116218	117420
FBgn0004868	36996.7	32164.1	33372.3	33602.9	32649.9	33876.5	34534.5	33382.2	28955.6
FBgn0004870	14.337	31.4975	27.2481	83.9242	45.7761	65.7392	30.9423	27.9091	18.4559
FBgn0004872	18916.7	15738	18967.9	9652.01	15780.9	18495.8	16965.2	16097	21785.4
FBgn0004875	33215.8	30764.4	33497.8	11501.3	17724	19123.5	20153.2	21366.6	28083
FBgn0004876	13836.4	13329.6	14732.8	5221.41	6662.08	7402.78	7838.63	8155.51	10717.9
FBgn0004878	88.4773	106.383	80.3555	123.167	191.915	195.791	88.2083	75.0142	92.5759
FBgn0004880	9.7274	54.2444	7.9757	12.9694	7.70996	6.95224	12.5478	10.6517	5.68946
FBgn0004882	37152.1	34846.4	39976	10258.9	21443.2	27443.2	22772.8	18703.3	33296.9
FBgn0004885	1134.92	1053.28	1024.95	1279.85	1465.45	921.214	1224.4	1688.98	1451.46
FBgn0004888	15520.9	12335	15573.4	17897.7	15899.2	15059.7	17431.1	17934.5	14738
FBgn0004889	30667.8	28222.6	30416	15956	20979.5	20194.6	21702.4	21990.2	27897.4
FBgn0004892	7.157	34.8101	11.3594	13.778	40.0335	37.1134	22.1924	44.9624	30.824
FBgn0004893	1078.94	928.255	1034.96	706.252	1198.31	1208.93	972.85	724.298	871.661
FBgn0004895	1.96612	6.59791	0.950208	3.02533	3.40125	3.18244	0	0	1.59542
FBgn0004896	9.24095	20.3562	1.01408	1.42847	3.96569	4.42196	2.29285	5.302	3.25354
FBgn0004897	0	6.20136	1.87539	4.7511	0.831409	5.60076	0	2.36742	0.909443
FBgn0004898	0	2.69631	0	2.85661	1.61493	0.660739	3.46593	0	2.49685
FBgn0004901	6902.53	5280.72	6313.21	5156.3	5869.05	6485.49	6637.23	5920.77	6529.96
FBgn0004903	5238.66	4404.93	4666.46	3099.1	3191.25	3374.05	3178.58	3225.43	3427.94
FBgn0004907	53382.1	52167.5	53346.8	81758.4	84104.2	80258.6	69541.2	65604.6	61343.5
FBgn0004908	809.017	866.955	847.628	2141.81	1515.32	1599.21	1399.26	1648.39	1197.69
FBgn0004910	102.174	165.888	151.566	599.79	471.931	458.142	336.752	257.67	195.233
FBgn0004913	20513.4	17094.4	19631	8255.05	10004.2	10706.8	14830	15162.9	18036.8
FBgn0004914	6674.78	5799.25	6801.3	5416.23	7948.22	6537.89	5232.15	5169.26	7033.33
FBgn0004915	3970.61	3397.88	3825.86	4689.69	3644.32	3513.73	4505.31	4529.61	3457.51
FBgn0004919	122.782	124.328	187.077	117.743	107.488	92.7038	79.6693	88.3559	91.4924
FBgn0004921	9664.27	7495.17	9116.1	17740.3	11549	10347.6	10911.9	11250.5	9481.17
FBgn0004924	57324.3	52303.5	56552.2	21992.4	33707.8	37280.6	37717	37708.7	51415.5
FBgn0004926	22628.3	20309.9	22503.6	22440.8	31499.8	31087.4	24404.9	22196.6	26189.8
FBgn0004956	39.456	69.1615	72.4221	104.443	173.372	203.008	51.6457	61.942	82.2359
FBgn0004957	1208.64	929.695	1305.52	924.927	731.301	792.419	970.941	1013.64	918.93
FBgn0004959	615.39	572.825	609.023	724.177	841.607	1056.59	847.711	487.367	608.353
FBgn0005198	4519.03	4487.58	4884.12	2547.34	4024.52	4105.44	3592.61	3158.86	4445.41
FBgn0005278	40711.6	39269.7	40861.9	46171.1	57999.9	59366.5	52156.9	44279	47234.4
FBgn0005322	8606.29	8656.51	9368.09	5681.91	6001.15	6936.73	8010.13	6672.96	7379.42
FBgn0005355	3045.92	2443.49	3095.53	2564.32	2693.14	2738.19	2937.86	2898.37	2944.17
FBgn0005386	11277.2	10407.4	12124	3004.58	4829.31	5601.4	6324.79	6731.51	10730.8
FBgn0005390	24528.5	20591.6	25897.2	5153.1	11618	15224	15231.6	13529.9	21359.4
FBgn0005391	296086	307712	323203	145571	157820	151287	383208	251051	369260
FBgn0005411	8403.5	7360.44	7427.44	9241.04	9358.26	8903.1	8546.63	8642.07	8281.53
FBgn0005427	7625.73	6782.26	7665.36	3746.56	5500.65	6539.99	5242.26	4839.45	7132.35
FBgn0005533	64338.5	50872.3	63775.5	176705	155561	110540	111095	118247	92985.6
FBgn0005536	12674	10903.9	12620.8	8052.77	8935.51	9848.64	9554.03	9578.36	11668.6
FBgn0005558	29.5342	59.4468	26.8453	15.3656	41.3658	32.1191	34.2806	51.5988	50.1586
FBgn0005561	20.1856	30.0426	10.4506	34.5309	9.86417	16.8706	39.1742	41.9922	29.3462
FBgn0005564	495.097	333.075	500.968	422.836	586.771	533.005	483.471	470.025	428.197
FBgn0005585	54611.9	45725.9	52342.8	38153.9	52626.4	57413.1	60434.4	49301	57461
FBgn0005586	22.9318	35.8945	11.4106	21.359	15.2286	22.7832	7.7914	17.5647	7.94863
FBgn0005590	3.93311	17.3498	0.961674	7.61266	4.80632	2.60338	1.17156	5.31056	1.60448
FBgn0005593	79199.6	83020.3	80653.4	119323	133521	135611	128318	121774	116745
FBgn0005596	16089.8	15136.5	15128.8	5133.93	6349.46	6761.96	10689.8	10958.6	13391.7
FBgn0005612	3418.89	3216.36	3680.91	6622.24	10559.6	8012.06	5536.98	7583.2	7347.07
FBgn0005613	8.1516	46.7524	18.1863	10.9901	11.9637	10.419	14.2292	11.8771	27.2194
FBgn0005614	46.9256	87.9806	34.6419	164.974	79.0659	85.4938	41.058	69.7683	33.2891
FBgn0005616	389.716	404.171	404.354	474.367	545.258	627.679	402.507	382.247	497.871
FBgn0005617	21122.7	17979.3	21972.7	8557.31	11267.4	12050.5	12356.1	13262.6	18184.6
FBgn0005619	6.87499	33.1323	6.36211	9.26015	8.31939	17.0207	5.44871	9.03742	4.67912
FBgn0005624	4575.87	4395.61	4801.79	1373.09	2345.46	2296.67	3008.33	3445.87	4395.35
FBgn0005626	38.3029	41.7373	28.5004	61.1976	38.1828	47.3323	77.2819	172.125	156.202
FBgn0005631	304.126	361.947	336.337	463.534	764.2	723.169	360.264	294.923	378.1
FBgn0005632	34924.5	31229.2	39318.4	10274	19063.3	22564.1	22531.5	21871.4	32968.9
FBgn0005633	4.10825	6.51494	3.25257	8.45059	8.46023	2.97791	7.89736	3.58676	3.70286
FBgn0005636	16.2616	31.4532	36.3755	31.731	34.7138	27.3009	15.1311	16.0125	13.5587
FBgn0005638	237.112	242.238	261.979	158.608	286.288	381.895	283.946	199.461	233.284
FBgn0005640	6888.33	6110.83	6522.24	4149.25	5720.13	5324.67	5450.37	5679.12	6805.38
FBgn0005642	7110.6	6671.02	7198.95	4174.27	4913.68	5166.79	5559.52	6089.99	7088.3
FBgn0005648	11124.1	9086.75	10008.4	10860.1	13832.5	13106.4	9485.16	9235.89	9448.9
FBgn0005649	29944.8	29808.2	29418.8	19740.1	23282.4	22410.4	24299.9	24988.8	28761.5
FBgn0005654	6282.36	6165.98	6140.28	2001.67	2320.31	3028.56	4978.59	4061.01	4868.01
FBgn0005655	15517.5	14565.5	15282.5	10127.3	9213.47	9909.1	13447.9	14973.4	12780.4
FBgn0005658	1.76619	21.076	7.45245	8.23712	4.08892	7.31533	3.92972	7.15943	2.17206
FBgn0005659	19.3625	27.2392	17.0086	28.3709	28.4472	25.9966	26.1815	15.6286	27.9928
FBgn0005660	44.5939	82.9782	66.5617	171.897	358.948	196.349	137.228	842.892	153.798
FBgn0005664	2.82086	13.068	2.29221	1.58352	1.62872	2.94941	0	0	1.50287
FBgn0005666	2635.22	2376.95	3127.61	5469.56	10425	10624.8	6270.16	4041.84	3445.26
FBgn0005670	18.1938	9.93358	21.4882	17.7528	6.74257	13.6152	8.96892	5.22611	5.33722
FBgn0005671	30837.1	27014.9	31597.8	20075.4	28150.7	30384.1	34778.7	31510.1	39801
FBgn0005672	2474.95	2503.79	2298.12	7069.92	4737.76	3880.24	3550.03	3562.35	3417.34
FBgn0005674	19813.2	17398.1	21840.5	8137.41	14496.7	18026.2	18426.9	15599.6	23367
FBgn0005677	4.14525	15.0779	9.28578	19.9608	7.42295	3.86819	7.04568	9.69949	7.61958
FBgn0005683	3368.27	3225.23	3464.7	1594.27	1228.52	1254.87	2693.76	3046.55	3189.34
FBgn0005694	23131.6	22047.8	22126.2	9658.44	14121.8	15232.7	17766	17102.1	20379.8
FBgn0005695	16026.8	15336.2	15521.9	9377.92	10795.3	10886.8	13350.7	13849	14794.6
FBgn0005696	6017.74	4650.55	5784.35	2576.79	2622.51	3168.18	4035.38	4065.84	4850.16
FBgn0005771	539.781	518.098	583.366	1203.32	1254.53	1082.55	812.957	796.967	703.689
FBgn0005775	36.3094	81.156	47.7953	150.462	104.992	106.234	42.9464	29.098	44.3549
FBgn0005777	15982	13509.4	16269.9	10606.6	11591.1	12370.3	14087.4	14369.9	14168.3
FBgn0005778	1.00634	5.47799	0.956503	4.48204	2.51011	1.26348	0	2.04453	1.61053
FBgn0005779	2.97458	2.65095	0.954168	0	0	0.651157	0	2.10034	0
FBgn0008635	13766.7	12546.1	12845.7	8105.78	11465.3	11854.7	12648.7	10696.3	12044.9
FBgn0008636	2.10887	14.2843	1.05378	3.90119	0.713056	2.60295	2.36165	2.13482	1.65683
FBgn0008646	2.1567	2.93593	2.22858	1.33885	3.46519	1.20609	0	2.14059	1.62245
FBgn0008651	0.965489	20.2148	0.968115	3.08463	1.55693	0.671317	3.4962	2.17112	2.4913
FBgn0010014	6.43955	15.5684	9.4874	12.6407	19.3934	22.3223	10.2495	2.20307	6.79953
FBgn0010015	12.3248	13.9728	4.49344	26.8777	16.2524	11.9132	10.8073	15.3556	6.06446
FBgn0010019	13659.2	7198.74	9631.5	35047.6	26746.5	12900.1	14429.5	10671.4	17834.5
FBgn0010038	51.1558	103.209	147.998	1970.01	1522.82	1042.39	341.15	552.129	434.971
FBgn0010039	1604.63	1420.9	1425.11	4662.4	3744.17	3727.8	1215.76	1426.85	1147.65
FBgn0010040	21.5328	15.7771	18.9339	23.3094	24.2765	21.6091	16.2902	19.2514	17.3622
FBgn0010041	50.339	69.2085	44.2396	210.211	65.4371	55.3172	10.2585	21.7566	14.3232
FBgn0010042	12.4157	11.8922	8.22261	9.78586	16.8155	9.4135	6.86561	12.7134	7.10806
FBgn0010043	1.97607	15.0497	7.6774	30.8711	13.9811	9.95709	10.1354	14.6237	9.45629
FBgn0010044	11.0019	2.60894	3.85293	0	0	0.635044	2.31499	6.53517	5.64611
FBgn0010051	7711.32	6848.77	8417.41	2437.78	4835.72	5376.21	5031.65	4818.53	7256.09
FBgn0010052	35.302	63.6058	21.0508	173.244	44.492	62.8641	26.7135	67.4357	13.8714
FBgn0010053	1144.29	1098.52	1205.16	1683.59	1329.29	1226.64	764.674	650.163	666.267
FBgn0010078	148554	152913	154586	227826	197468	196769	165204	184191	157845
FBgn0010097	9221.06	8375.01	9582.69	4274.04	4332.93	4757.5	7111.6	6852.93	7058.18
FBgn0010100	23933.2	21206.8	24328.9	11486	20901.5	25007.8	20659.7	18396	25179.5
FBgn0010105	26.5174	14.1542	16.3561	31.623	41.236	17.9358	18.3145	16.849	29.2914
FBgn0010109	50.2455	71.7921	56.5187	38.4421	39.0068	37.351	22.9015	32.7309	44.4408
FBgn0010113	12331.4	12963.8	12615.2	6247.92	7686.44	7820.32	9022.01	9373.77	10838.5
FBgn0010114	25.9526	54.8736	25.5525	37.9511	30.5215	33.5533	15.8622	15.7186	15.3688
FBgn0010173	22721.1	19524.9	21155.7	16902.6	14904.7	14498.2	17782.7	19420.9	19036.9
FBgn0010194	2049.1	2040.6	2115.72	939.291	1280.24	1264.32	1456.19	1353.88	1954.52
FBgn0010197	1.95394	16.7164	3.68637	12.4247	11.4609	9.18493	5.74349	35.0865	6.48906
FBgn0010198	65432.4	51156	62748.7	111770	98818.6	100532	88488.1	90553.3	72034.4
FBgn0010213	5959.61	6835.26	5779.7	7079.06	7273.87	6832.14	6142.94	6551.45	6574.47
FBgn0010215	13644.4	11931.7	14187.3	19608.5	14634	13275.4	18371.7	20707.5	14452.4
FBgn0010217	76294.4	60248.2	78416.9	75089.9	82327.1	94387.7	90483.2	88165.9	78132.1
FBgn0010220	2943.08	3047.02	3112.24	2740.98	3124.38	3897.43	3202.92	2901.81	3471.83
FBgn0010222	1952.95	1516.98	2023.64	1887.82	2193.37	2691	1977.17	1666.86	1844.59
FBgn0010223	327.069	249.042	387.09	265.694	239.315	207.096	224.395	186.626	233.974
FBgn0010225	1899.43	1555.38	1978.1	3404.96	2402.74	2217.73	1503.88	1279.69	1660.41
FBgn0010226	9405.96	7975.58	9390.39	8985.65	7929.69	7967.3	7004.44	6203.97	6778.69
FBgn0010228	8188.4	6814.51	7218.97	24736.2	21876.1	17696.7	10467.2	8273.18	6126.47
FBgn0010235	9147.28	8544.07	9351.64	10536.6	9553.26	8965.94	10981.1	11700.6	10675.8
FBgn0010238	9088.63	9980.84	8331.12	8295.9	5052.13	3601.61	7517.35	6996.29	6108.28
FBgn0010240	2.84617	13.9228	7.1367	6.0545	9.83476	11.3521	7.04505	7.52447	9.00293
FBgn0010241	5.95098	24.2519	4.66208	4.75388	66.1466	13.5154	4.48442	11.4849	91.7275
FBgn0010246	4103.7	4004.27	3829.49	7169.42	7515.93	6224.55	4431.21	4496.37	3612.41
FBgn0010247	7964.1	6172.27	7758.68	12718	11193.4	10769.7	12589.3	12209.8	12814.5
FBgn0010258	25.6604	16.5268	19.0644	101.67	107.745	84.093	38.6117	28.4506	21.0544
FBgn0010263	301.033	312.914	268.225	1414.63	882.876	714.218	610.74	613.741	410.675
FBgn0010265	91289	86859.2	96795.6	62237.5	82415.7	115256	91475.7	82151.2	108154
FBgn0010269	5534.76	4732	5243.14	3873.23	3787.77	3956.16	4234.8	4403.03	4470.75
FBgn0010278	23976.3	19298.8	21303.8	12141.4	15823.2	16001.9	15758.8	15428.8	17898.6
FBgn0010280	16250.5	15259.5	15678.8	9107.45	12201.9	11922.5	11896.5	13178.5	15959.2
FBgn0010282	16556.9	14876.5	15310	10370.2	13279.8	12426.3	12236.4	11651.7	12844.6
FBgn0010287	641.613	595.818	709.35	821.128	808.959	927.141	860.652	895.5	838.02
FBgn0010288	15623.3	13321.5	16249.8	16137.4	15401	16569.9	16979.4	17582.3	16039.7
FBgn0010292	6910.57	6199.38	7068.13	4248.1	6144.78	7873.64	7372.87	6327.79	7728.54
FBgn0010294	0	0	0	0	0	0	2.33384	0	0
FBgn0010295	0.987462	3.93613	0.985721	0	0.744111	0	1.23296	1.09695	0.800881
FBgn0010296	0	1.37529	0.907266	0	0	0	0	0	0
FBgn0010300	34590.3	34395.4	33367.5	18449.8	20063.2	20491.9	23715.4	24069.9	28285.9
FBgn0010303	10557.3	10539.6	10685.5	5592.47	7168.3	7493.87	7225.34	6927.6	9130.52
FBgn0010309	3501.62	3489.46	3434.96	2341.07	2328.13	2437.04	3054.29	3235.03	3616.13
FBgn0010313	16623.1	18808.5	17272	10969.8	11200.4	10264.7	15405.1	15950.8	16112.8
FBgn0010314	4562.15	4070.44	4671.53	5583.76	3511.35	2896.1	3322.35	4121.35	3829.21
FBgn0010315	8910.44	8138.79	8597.52	5982.99	6369.96	6787.29	6846.32	7495.66	8205.87
FBgn0010316	7613.36	6529.61	7375.99	4711.25	4968.5	4787.46	6290.6	6832.15	6528.05
FBgn0010317	2344.68	2361.2	2605.47	3168.02	3226.4	2980.21	3693.42	3764	3658.75
FBgn0010323	22.5475	20.5327	17.7037	18.4694	16.8203	18.0004	3.88195	3.26837	2.67469
FBgn0010328	41001.6	35270.3	42500.1	13651.1	21744.9	24165.7	24282.3	22944.2	33516.1
FBgn0010329	4.01443	12.9391	8.78325	14.2925	16.8692	18.3457	5.90631	11.797	3.31203
FBgn0010333	13308.4	10187.7	12258.1	11194.6	13167.6	12264.2	10394.8	9677.09	11494.2
FBgn0010339	7184.76	6199.03	6874.95	7162.89	8638.18	9929.51	8802.81	8071.68	8835.11
FBgn0010340	1015.83	997.448	987.425	1523.72	1452.91	1275.62	1315.98	1295.11	1216
FBgn0010341	17115.8	17108.8	17489.3	12659.9	16925.4	15893.1	13866.8	13576.1	15630.3
FBgn0010342	13185.2	11736	12735.3	14050.4	9126.69	7263.8	10072.7	11617.4	10199.3
FBgn0010348	45153.7	37647.8	42291.3	56144.4	54598.1	50232.5	54158.6	52853.4	48993.7
FBgn0010350	5039.68	3995.78	5037.91	5501.28	5037.36	4556.98	5451.51	5584.56	4998
FBgn0010352	9343.06	9270.22	9284.13	8233.41	12686.7	12901.9	10415.2	9710.44	11705.5
FBgn0010355	13072	11320.1	14093.5	4754.58	7439.94	8041.24	7863.39	7807.45	11254.6
FBgn0010356	4498.05	3765.37	4565.26	3028.75	2303.97	2782.87	3727.02	3455.8	3461.7
FBgn0010357	11.0428	10.5829	0.945742	8.83926	18.3539	0.547868	2.67786	6.58715	1.95452
FBgn0010358	2.08515	14.7796	1.0734	0	0	0	0	2.92169	1.45666
FBgn0010359	0	0	0	0	4.96245	0	0	0	0
FBgn0010379	13596.3	11384.9	12962.8	8128.65	11135.2	11713.5	10449.4	10363.2	12701.9
FBgn0010380	16366.2	19615.4	15899.6	10151.1	11774.7	12776.2	13955.5	13257.2	15345.6
FBgn0010382	22145.2	20675.2	22499.6	6436	6880.69	7447.19	13777.9	15541.7	17389.3
FBgn0010383	3205.64	2389.92	2404.3	6873.97	8744.09	6312.83	4213.61	4380.41	3903.34
FBgn0010385	5.21514	50.6516	8.5003	774.357	276.591	249.806	438.54	272.536	140.882
FBgn0010387	321.2	275.813	234.635	5318	1863.18	605.42	187.019	378.516	405.882
FBgn0010388	83.7026	93.0026	77.0964	904.248	700.208	331.418	332.105	304.897	196.623
FBgn0010389	409.972	364.162	384.954	1701.22	1425.01	1304.25	871.487	628.892	444.03
FBgn0010391	10249.9	9464.37	9348.34	8099.46	8665.11	9459.29	10200.9	8637.72	9374.37
FBgn0010395	326.697	231.222	340.687	718.991	458.448	340.429	335.173	319.409	247.879
FBgn0010397	4538.53	4211.71	4328.44	6083.35	7042.09	5614.2	4168.4	5294.94	4134.85
FBgn0010398	1871.16	1477.46	1830.05	1870.5	1448.93	1330.85	1800.49	1967.49	1730.22
FBgn0010399	5.09441	36.2236	18.9807	105.574	60.131	45.8281	36.5969	35.8264	19.7612
FBgn0010401	65.2685	58.5764	79.3421	28.7955	23.6522	37.1282	43.1235	72.7964	44.4137
FBgn0010403	0.979358	1.34975	0.930115	0	0	0.638936	0	2.17758	2.43928
FBgn0010406	4175.69	3711.24	4013.48	8695.49	6988.53	6007.52	7010.81	6160.3	5258.65
FBgn0010407	21.8617	17.3115	31.2435	64.586	29.4689	17.828	10.4154	28.7656	30.6675
FBgn0010408	46875.1	31393.5	48178.9	75674.6	61855.8	62156.4	65990.4	64978.3	45182.6
FBgn0010409	60093.4	55539.7	65861.3	58913.9	78559.8	84770.4	64437	63647.8	82171.3
FBgn0010411	173857	89430.4	180174	109251	103903	149572	142979	122601	114258
FBgn0010412	49592.9	37626.8	51040.1	109140	91534.5	81449	84405.1	86149.7	71449.5
FBgn0010414	3.35683	24.4215	5.53801	1.52473	4.76533	4.6619	5.98602	4.40962	4.34565
FBgn0010415	17201.2	16838.5	17126.2	15759.4	22276.1	22327.5	15722	14163.6	18117.5
FBgn0010416	6724.59	5862.64	6136.79	7239.71	6524.37	6615.87	6280.57	6263.29	6369.08
FBgn0010417	4038.4	3865.03	3908.51	2737.83	3625.65	3388.97	3509.37	3492.4	4262.07
FBgn0010421	6755.75	6239.98	6490.79	6133.65	5638.38	5479.41	6915.48	7394.76	7082.72
FBgn0010422	8836.97	8216.56	8719.47	11207.9	10176.1	9093.85	9183.81	9355.72	8533.26
FBgn0010423	222.138	225.478	272.281	972.128	438.878	547.892	528.033	459.668	182.162
FBgn0010424	987.691	931.638	1043.06	9569.9	4500.98	5016.82	3119.81	2433.92	958.544
FBgn0010425	6.71519	4.3635	3.32326	0	6.91109	1.19259	2.20824	1.0324	2.37711
FBgn0010431	22732.6	16169.2	22814.9	21059.1	17180.1	15941.3	23102.5	23221.1	21148.5
FBgn0010433	3.0389	6.76827	1.99994	6.17655	1.54391	0	0	1.02379	2.35615
FBgn0010434	5399.42	4153.97	5460.4	6406.03	7956.47	6983.09	6195.5	4990.47	4953.57
FBgn0010435	3981.47	3649.75	3926.3	3341.84	4041.34	3457.76	4287.53	6019.39	4863.38
FBgn0010438	5571.32	4822.91	5481.03	8011.2	7663.33	7377.89	6243.88	6947.53	6146.93
FBgn0010441	3508.74	3336.97	3136.36	2559.01	2577.54	2442.8	2832.8	3054.61	2780.39
FBgn0010452	229.526	248.965	189.463	91.7302	204.001	167.208	105.36	80.6742	103.146
FBgn0010453	127.028	134.131	107.471	305.935	255.398	228.83	74.9879	69.9061	83.0724
FBgn0010470	7400.19	5953.51	6870.08	4390.04	5215.17	6358.21	6581.21	6287.77	6442.94
FBgn0010473	304.034	342.765	277.238	286.038	307.97	337.967	257.232	210.742	248.346
FBgn0010482	282.547	298.542	308.079	1705.29	1083.21	1225.55	659.832	530.831	356.674
FBgn0010488	103347	94162.7	108736	34698.8	66923.7	73619	67043.2	65998	93290
FBgn0010497	5871.47	5373.24	5566.58	3250.04	3508.55	3765.06	5545.48	5535.92	5889.83
FBgn0010501	6987.56	6130.04	6396.13	6464.24	8734.74	8374.4	7174.22	6849.67	7614.74
FBgn0010504	1701.36	1740.54	1981.36	1541.51	1842.62	1921.1	2229.72	2190.9	2465.65
FBgn0010516	16596.2	16537.1	15727.4	14807.9	12198.6	13011	13701.5	13863.9	12787
FBgn0010520	2699.43	2391.83	2740.19	4476.1	3370.74	3241.36	4166.97	4510.19	3383.87
FBgn0010531	1709.93	1347.44	1534.05	1650.86	1438.29	1595.66	1530.85	1621.88	1506.1
FBgn0010548	4379.63	4016.4	4333.12	8246.62	7253.82	5874.87	5332.75	5120.77	5840.17
FBgn0010549	781.726	819.245	961.867	108.126	119.829	129.448	95.8911	106.535	93.1881
FBgn0010551	28880.8	24421.2	28129.5	24844	30690.3	32327.9	29856.8	27621.6	26676
FBgn0010583	6498.02	6346.03	6529.75	4327.22	5663.25	6070.27	5016.77	5341.17	6413.88
FBgn0010590	10203.4	8152.92	9965.35	17525.5	12377.3	12942.4	13495.6	13195.2	9799.77
FBgn0010591	6024.39	5626.12	6451.18	5779.38	6364.19	6156.19	6028.81	5620.24	6154.29
FBgn0010602	14854.2	13354.3	14508.5	10765	13263.9	13383.9	12630.2	12151.9	14127.2
FBgn0010607	4088.33	4163.04	3764.47	6237.81	4404.09	3715.09	4463.12	5055.67	4031.35
FBgn0010611	5313	4511.69	5287.5	9947.2	9911.55	10012.9	7874.55	7326.61	6394.84
FBgn0010612	14058.9	9347.11	15528.2	20887.8	15740.4	17006	17001.4	18024.5	13454.1
FBgn0010620	7447.16	7285.74	7486.47	8788.68	6406.76	6464.94	8265.82	9855.65	7065.34
FBgn0010621	44479	40896.4	42877.9	32596.1	36544.5	43807	38990	35056.8	36712.3
FBgn0010622	1759.78	1961.38	2022.57	2941.79	2244.23	2190.42	2480.77	2740.33	2110.9
FBgn0010638	15960.8	17403	15892.4	13942.6	14005.5	15104.5	17369.6	16100.8	13954.4
FBgn0010651	646.314	962.679	613.455	2196.24	1999.44	2074.04	1378.27	3300.98	1003.18
FBgn0010660	11962.4	10852.2	12436.2	4787.09	7789.68	8515.31	8614.7	8931.34	11954.9
FBgn0010741	8571.59	6390.19	8288.64	11709.7	11952.9	12800.2	11250.7	11728.9	9845.56
FBgn0010747	10187.3	8267.37	10614.4	6934.5	8885.28	9638.18	9883.43	8737.61	10391.5
FBgn0010750	6024.85	4833.31	5461	5850.57	5970.41	5793.16	6141.31	5751.4	5958.02
FBgn0010762	2741.68	3078.62	3330.96	4546.52	5283.63	6132.37	7064.94	7168.8	9082.12
FBgn0010768	2840.29	3060.77	2914.8	1340.25	1964.72	1930.66	2199.56	2134.67	2404.82
FBgn0010770	5036.51	4297.46	4869.64	4935.16	7349.1	7708.5	5728.37	5186.9	6641.57
FBgn0010772	5869	6217.19	6307.72	3660.48	4922.26	5433.99	5011.73	5057.5	6292.72
FBgn0010774	24033.4	19912.6	21827.1	30374	30065.1	29078.6	24955.8	25536.5	22365.5
FBgn0010786	11076.5	9429.4	10882.4	5396.37	6384.93	6613.81	8679.89	8501.14	8974.75
FBgn0010803	7287.89	5584.36	6552.6	5523.08	6041.04	7201.64	6971.69	6766.15	6624.55
FBgn0010808	4812.29	4148.09	4576.71	6937.14	7280.88	6327.28	5578.17	6043.26	5996.45
FBgn0010812	4441.34	3449.21	4445.27	3685.44	4246.33	4707.26	4789.16	4737.01	4682.62
FBgn0010825	26099.4	23600	26993.2	8122.13	13574.9	14669.9	15274	15780.5	22867.9
FBgn0010830	4780.04	4325.04	5241.66	2441.24	3020.29	3440.33	3466.33	3669.25	4694.85
FBgn0010877	14889.2	13664.8	14734.8	6563.74	7656.33	8224.23	10599.2	10232.9	11987.7
FBgn0010894	1696.78	1481.35	1697.48	2341.4	1886.96	1421.25	1815.89	1598.08	1535.37
FBgn0010905	29250.1	27340.8	30241.5	7811.19	11905.9	12305.9	15289.6	15545.7	20543.3
FBgn0010909	23352	18788.7	22722.4	12952.5	17948.2	16888.4	18322	17417.1	20585.9
FBgn0010926	8241.03	7570.87	8381.53	4293.73	7164.36	7984.75	6876.88	6025.85	9183.34
FBgn0011016	18786.8	35379.3	20510.7	10807.4	10158	13855.4	17524.8	14420.6	13035
FBgn0011020	4352.59	4260.37	4096.3	3038.24	2867.91	2654.5	3587.11	3655.33	4226.77
FBgn0011202	8182.81	7264.52	8372.95	4167.92	5615.84	5369.85	5838.44	6096.44	7031.28
FBgn0011204	18593.2	16806.8	17973.4	8524.18	11189.5	12266.9	14685.3	14214.8	16732.9
FBgn0011205	4136.83	3640.91	4005.62	4121.76	4359.03	4161.1	3936.48	3757.72	4395.58
FBgn0011206	1785.31	1538.15	1564.24	2092.75	2516.12	2926.65	2278.04	2245.14	2159.71
FBgn0011207	8400.87	7228	7932.66	3386.75	3294.39	3336.63	3714.88	2845.24	3858.02
FBgn0011211	78865.1	69495.1	84958.1	39702.5	67123.8	75605.5	60777.5	57046.9	69721.2
FBgn0011217	76028.2	71174.3	68179.3	122088	91223.4	76564.1	83399.5	87220.2	74066.5
FBgn0011224	15058	14569.2	15805.8	9513.38	13344.8	13711.3	12825.6	13042.9	16028.7
FBgn0011225	13799.7	12294.7	13486.4	7811.44	10956.9	11612.1	12887.4	11463.6	13420
FBgn0011227	3214.61	2212.06	3202.52	10284	6989.02	6950.85	4969.28	5206.15	3876.39
FBgn0011230	34869.4	30556.6	43421.3	9369.37	23874.3	27434.4	26095.3	23807.7	42269.5
FBgn0011232	6853.49	6462.78	7045.47	3820.03	4104.49	4388.5	5213.67	5120.9	6093.9
FBgn0011236	6471.75	5840.21	6697.06	3000.29	4598.51	4560.29	4765.59	4111.64	5770.23
FBgn0011239	2.1021	7.19227	1.01	0	0	1.40675	1.97338	0	1.4387
FBgn0011244	0	6.77044	12.7365	6.15303	4.1121	10.1565	3.35194	4.13299	1.64246
FBgn0011259	2302.91	1788.19	2583.19	647.418	1033.89	1156.46	349.91	193.613	822.375
FBgn0011260	13168.3	13316.7	13854.5	6669.72	8658.14	9466.66	9898.5	9699.68	11574.1
FBgn0011270	0	11.0251	0	0	4.64297	0	1.16891	0	4.07852
FBgn0011272	91307.6	61168.2	95539	85616.8	116233	113045	103794	93384	110905
FBgn0011273	1.81966	0	0	0	0.965629	0	1.0876	0	0
FBgn0011274	572.212	501.904	551.192	2252.02	1939.08	1670.69	1061.26	1871.8	695.463
FBgn0011276	1.05218	2.91621	1.07945	2.68396	4.1512	0	0	1.05386	0
FBgn0011277	0	0	0	2.78893	0.796915	1.36334	0	2.25831	0
FBgn0011278	6.20387	13.9617	2.05707	1.41873	1.49686	4.42841	3.47682	1.06608	1.62298
FBgn0011279	0	1.08465	0	11.074	1.95976	1.29544	2.30259	0	3.15138
FBgn0011280	10.8605	11.6653	7.6574	5.42327	7.73799	15.8746	19.4453	30.2755	21.4652
FBgn0011281	2.0578	2.81456	2.0237	1.52325	0.813978	0.553876	0	0	0.800062
FBgn0011282	0.944466	6.11902	0	6.57671	5.4598	0	3.61883	2.86412	4.81025
FBgn0011283	0.97635	5.54842	1.96526	1.44423	0	0	0	0	0.776614
FBgn0011284	80852.9	62446.7	86608.2	70947.7	116921	118104	90550.7	80278.6	106818
FBgn0011286	204.186	274.375	273.42	706.044	767.699	858.093	546.564	356.952	230.401
FBgn0011288	13.5086	7.435	11.1793	187.265	99.3392	87.4374	24.609	33.5008	29.0722
FBgn0011289	6455.23	5574.39	6151.74	6856.66	6416.66	6087.67	7497.44	7327.08	7294.06
FBgn0011290	3153.93	3228.55	3030.07	3132.9	3013.3	2720.77	3104.53	2932.49	3179.32
FBgn0011291	1430.32	1225.55	1292.87	1956.48	1404.07	1446.47	1450.66	1579.63	1361.07
FBgn0011293	0	1.33588	0.944232	1.62689	0.79562	0	1.16289	2.05851	1.58528
FBgn0011294	0	6.02292	0	3.57116	0.971905	1.80178	1.09609	1.01691	0.751463
FBgn0011296	176.722	116.675	169.62	1105.99	666.064	720.673	605.667	520.896	249.399
FBgn0011297	2120.93	1779.1	2065.86	1719.57	2202.21	2326.08	2089.42	1772.78	1839.09
FBgn0011300	7280.68	6200.23	8126.81	3512.02	6094.7	6676.01	5786.6	5510.1	8484.81
FBgn0011305	2408.75	2551.7	2403.72	3500.62	2927.02	3217.98	3156.21	3132.99	2886.3
FBgn0011327	9208.82	8542.48	8873.01	11748.5	11286.7	11972.1	12093	12266	11555.8
FBgn0011335	4464.87	3201.64	4335.88	5177.05	3554.3	3097.16	3972.23	4540.7	3496.5
FBgn0011336	10232.3	8679.16	10547	5983.96	10068.5	12357.7	11015.1	8646.16	10373
FBgn0011361	7717.94	6519.12	7462.86	12871.7	10377.3	10071.5	8636.82	9397.08	7188.43
FBgn0011455	6260.59	6597.47	6430.31	6610.09	7706.45	7968	6410.98	6591.88	6525.45
FBgn0011474	14909.9	15652.3	15817.8	6385.29	9635.65	10758.5	9452.19	10171.3	13836.9
FBgn0011476	1405.94	1064.38	1536.03	1708.19	1297.4	1363.38	1645.39	1732.75	1118.69
FBgn0011481	30052.1	22495	28214.1	14744.8	20423.6	19507.8	20619	21406.2	27604.4
FBgn0011509	4233.21	3135.92	4162.59	4121.7	3788.07	3772.81	5024.05	4648.04	4182.58
FBgn0011554	1.01435	2.67208	1.95137	3.0426	15.953	6.23895	2.2432	2.09477	12.1176
FBgn0011555	1.97183	7.87228	3.74057	11.0356	0	3.1794	0	4.16148	1.64254
FBgn0011556	1.0272	12.2456	2.97095	1.52217	40.4326	15.0665	0	0	54.8809
FBgn0011559	2.69212	11.9971	0.850774	3.28591	1.91716	5.497	0	4.32365	6.39892
FBgn0011566	2162.03	2136.39	1972.02	1517.54	1579.25	1565.79	1963.48	1977.4	2025.23
FBgn0011569	8.15503	11.2746	2.48431	1.66058	1.01745	1.35931	3.52424	4.28278	3.27354
FBgn0011570	9146.73	8334.33	9262.47	7861.34	7787.28	7688.39	8186.41	7899.21	8638.12
FBgn0011573	12286.8	12207	12151.7	7769.63	10117.8	10373.3	12406.3	11213.6	11949.4
FBgn0011576	55.7823	49.1417	51.1405	148.026	141.137	118.179	37.4708	56.0406	39.581
FBgn0011581	1.01185	9.18478	3.71292	37.9157	9.74273	0.680857	0	0	0.848886
FBgn0011582	7.42156	57.8598	8.77856	17.3569	40.3067	44.2931	23.5329	29.5358	16.8197
FBgn0011584	9341.03	8802.85	8807.2	12114.1	11478.3	10445.6	10839.2	9746.14	9953.88
FBgn0011586	11452.6	10805.1	10705.9	15713.3	14462.4	11868	14110	14990.6	13294.7
FBgn0011589	22.8268	33.6849	21.9589	35.9015	37.4555	41.3127	24.3474	22.272	17.3091
FBgn0011591	828.766	836.412	954.606	978.26	1221.54	1447.82	1194.89	919.724	1067.08
FBgn0011592	4941.92	4688.52	5314.97	2074.22	3648.65	4138.7	2894.06	2357.66	3870.74
FBgn0011596	34.8068	23.4885	41.6854	17.27	37.8875	27.0772	16.0401	23.3755	37.2981
FBgn0011603	70.2226	63.3758	73.6544	105.064	130.587	85.0258	78.7529	82.2462	71.2815
FBgn0011604	14594.7	12790.5	15876.2	6540.96	9104.85	10165.6	9496.21	9078.86	12554.2
FBgn0011606	9763.42	8648.63	9907.96	4195.35	5007.33	5566.7	6973.01	7284.41	9221.91
FBgn0011638	16864.8	14777.4	16242	15717.5	19040.5	23378.3	19345.8	18137.8	17359.7
FBgn0011640	10322.5	11585.8	10845.4	7218.22	9756.63	10992.2	9150.29	8717.2	9650.18
FBgn0011642	2017.48	2058.07	2357.23	3550.91	2573.85	2109.24	3277.46	3718.86	2958.54
FBgn0011648	12712.1	13932.7	11690.8	9089.57	8629.69	8254.57	8908.52	9478.96	10487.4
FBgn0011653	1.01492	17.2256	9.0265	17.7426	4.59485	5.74918	4.75322	3.21977	2.41119
FBgn0011655	5998.52	5833.02	5784.61	3341.67	3767.68	3933.22	4227.67	4056.84	4688.04
FBgn0011656	5111.12	4237.18	5043.74	2461.56	3178.96	3270.46	3100.44	3089	4404.28
FBgn0011659	2036.39	1768.09	2027.64	1160.86	1096.93	1178.66	1695.27	1678.38	1729.63
FBgn0011660	5408.79	5061.36	5340.5	3086.22	3070.7	3054.4	3984.26	4594.15	4563.09
FBgn0011661	57196.2	53975.9	54877.2	43158.9	57729.7	50731.4	46100.5	47683.7	54037.4
FBgn0011666	10848.3	9346.56	10573.9	7357.87	8664.39	8248.95	8984.14	9622.88	9741.96
FBgn0011668	0	1.39019	2.06272	0	0.708695	0	0	1.08119	0
FBgn0011669	0.930967	2.6793	0	0	0	0.672444	0	0	0
FBgn0011670	2.68464	2.32489	2.51507	0	0.972158	2.05356	1.24532	1.14516	0
FBgn0011672	7566.94	6875.81	7740.8	5658.03	6305.27	7094.42	7075.54	7094.43	7550.95
FBgn0011674	1318.23	1276.05	1349	1659.13	2714.97	2233.97	1675.9	1930.71	1929.59
FBgn0011676	40.7222	44.4035	53.1998	44.5857	59.8069	54.4255	85.1021	119.751	123.188
FBgn0011692	11955.3	11186	12475.8	5254.99	6634.5	6966.35	6333.01	6843.59	8230.15
FBgn0011693	0.964152	3.70521	0.909816	3.2362	1.79586	0.641266	1.15073	3.20944	1.60943
FBgn0011694	4.01111	1.94876	3.17042	0	0	0.878539	2.07234	0	0
FBgn0011695	384.954	214.846	349.353	3691.83	1759.53	650.043	327.932	361.351	370.266
FBgn0011701	6.38204	15.3537	10.7262	18.8421	4.90687	6.37913	6.9865	9.64969	4.17875
FBgn0011703	32918.4	32191.5	34153.9	11339.9	12885.3	16034.5	23146.6	25074.1	29220.7
FBgn0011704	19027.1	16619.8	17798.8	17663.7	13019.2	13204.7	23360.9	26002.4	19588.5
FBgn0011705	4893.6	3873.52	4730.33	3341.47	5186.49	5651.75	4800.68	4797.21	5484.2
FBgn0011706	18.4768	31.6469	25.1193	413.73	287.205	150.395	101.75	208.605	105.428
FBgn0011708	9438.51	9023.53	8591.73	9746.65	8277.16	7568.02	9888.39	10354.5	9783.17
FBgn0011710	11441.8	12164.7	11203.7	10533.8	11426.4	11743.7	12695.4	11837.2	12942.7
FBgn0011715	6982.85	7522.87	6954.9	6127.29	5006.43	4733.8	6140.99	6269.47	5847.74
FBgn0011722	266.219	307.763	247.019	507.094	366.868	340.028	237.869	179.372	187.601
FBgn0011723	0	18.3364	4.32716	6.92652	13.1831	1.26384	1.15799	2.14524	1.66249
FBgn0011725	21836.9	19905.5	23281.3	9688.9	10985.7	11637.3	15111.5	14531.3	16969.7
FBgn0011726	49173.5	43965.8	51955.2	63787.3	43650.8	50020.1	49907.3	55388.8	43006.7
FBgn0011737	3589.66	3236.86	3460.81	2556.9	2677.35	2721.42	3145.55	3124.69	3501.4
FBgn0011739	12566	11397	13459.7	3655.99	5701.25	6092.06	6828.86	6948.85	9650.87
FBgn0011740	3519.25	3365.26	3682.74	2140.58	2679.36	3219.91	2582.1	2596.79	3348.62
FBgn0011741	2349.02	1740.97	2482.44	1903.86	2239.25	2520.08	2149.71	1943.22	2313.25
FBgn0011742	16293.1	13347.2	17897.6	10060.8	10925.7	11339.2	13411.9	13551.9	14560.9
FBgn0011743	3.9283	11.9008	1.87774	4.66443	1.72367	3.17347	2.27744	3.16168	3.21437
FBgn0011745	7725.09	6742.69	7778.81	10305.7	9776.89	9759.57	9291.02	9056.48	8322.3
FBgn0011746	922.576	833.809	1002.36	1440.69	1881.03	1789.21	1000.16	929.595	836.071
FBgn0011747	19770.8	17378.7	21030.3	15751.4	20401.7	19860.9	19792.2	18999.1	20269.9
FBgn0011754	11582.1	9300.67	11871.9	6604.22	9381.07	8734.36	8482.93	8420.71	9988.02
FBgn0011758	0	12.3662	0	0	1.40058	2.63853	0	1.0895	1.74945
FBgn0011760	47495.7	42988.6	42507.1	58981	54535.7	45245.1	43679.5	47490.7	45582.5
FBgn0011761	179191	144890	177574	170606	126132	122226	180549	196598	155353
FBgn0011762	2867.35	3199.36	2707.24	4246.68	2413.88	2234.34	3349.06	3830.76	2690.73
FBgn0011763	20827.9	19594.9	21096.1	11649.8	15875	16073.5	15150.9	14892.9	19752.6
FBgn0011766	24795.2	21459.8	23566	11519.8	15020.2	14177.8	14379.3	14113.7	17581.3
FBgn0011768	19502.8	12812.9	19979.3	12093.5	11707	15969.2	15441.6	13888.2	14541.9
FBgn0011769	819.777	631.154	875.407	886.925	1117.03	1185.63	1071.55	1020.38	1003.63
FBgn0011770	4111.29	3769.57	4196.39	4339.59	4130.91	3827.08	4320.16	4518.5	4016.01
FBgn0011771	4522.9	4980.49	4948.79	3265.99	4832.36	5142.95	4541.5	3851.37	4679.98
FBgn0011774	4139.73	3633.6	4571.06	2529.33	2516.92	2597.38	3421.22	3642.43	3999.73
FBgn0011785	18578.4	16089.6	19681.7	6401.41	10301.8	10944.5	10775.9	10970.9	15944.4
FBgn0011787	7748.82	5923.77	7636.43	5443.37	6805.97	6525.31	5774.13	5699.05	6182.62
FBgn0011802	9754.94	8112.95	9828.57	6495.1	6984.13	7013.21	8376.57	8856.58	8865.9
FBgn0011817	8627.74	8242.85	8695.44	5297.95	6263.59	5935.8	5729.32	6140.38	8113.68
FBgn0011818	10171.7	9839.65	10323.8	5869.98	6120.45	5826.8	8159.9	7989.49	8699.53
FBgn0011822	1.86987	1.28325	2.63147	3.14629	8.39007	0.643126	0	0	0
FBgn0011824	19300.9	17034.3	20108.2	6568.52	14016.2	15971.6	10320.6	7375.3	13083.7
FBgn0011826	23410.7	21383.3	23820.1	11005.1	17447.6	18436.4	17310.4	17994.3	23103.5
FBgn0011828	613.449	920.542	619.689	5221.24	4555.8	5708.15	2414.48	1440.91	817.186
FBgn0011829	11.8501	28.0556	11.1956	55.6032	41.7008	31.3743	20.5534	12.2014	10.6396
FBgn0011832	0	10.1649	0	941.907	31.7389	28.6866	1.14099	0	0
FBgn0011834	4.14597	4.10885	0	0	3.18004	9.50834	2.26689	1.05948	15.4552
FBgn0011836	4500.32	3693.83	4443.04	2832.32	4098.31	4185.19	3772.64	3644.31	4407.23
FBgn0011837	14231.3	14855.3	14718.1	15018.7	16120.1	13723.5	16589.5	17051.7	17446.5
FBgn0012034	5818.96	5003.7	6423.22	9293.02	7102.67	5351.04	5662.28	5126.89	6568.91
FBgn0012036	26436.9	23414.1	25904.6	28826.6	23321.4	26647.4	25008.8	23284.5	27605.8
FBgn0012037	855.877	837.488	622.371	2962.24	1454.15	722.666	736.501	1058.52	488.504
FBgn0012042	99.3657	79.9883	75.3478	242.862	323.093	206.54	213.477	94.5452	131.721
FBgn0012051	1948.2	1653.29	1980.78	2162.25	2207.83	2221.79	2407.33	2289.11	2406.94
FBgn0012058	12398.6	12106.1	11271.8	7668.56	10207.6	10438.8	10114.4	10078.6	12636.2
FBgn0012344	2.62264	12.3335	5.02653	16.5828	8.10251	5.33255	6.42548	6.02406	2.27631
FBgn0013263	17269.6	14688.3	18080.3	9644.23	12902.8	13968.3	13051.4	11951.2	14051.2
FBgn0013269	49348	40086	47968.6	34915.6	55965.3	58386.2	42673.4	41194.8	48373.1
FBgn0013272	18370.6	16527.5	19410.7	26119.3	39721.8	35171.1	28754.7	23822.5	28885.1
FBgn0013275	69.0993	91.9859	36.3531	325.075	196.903	295.14	1139.24	671.472	453.017
FBgn0013276	752.034	1059.05	901.271	9993.15	13037.9	7193.76	14479.5	11767.8	14252.6
FBgn0013277	13.7049	14.469	22.0655	0	0	0	0	0	0
FBgn0013278	139.993	226.038	183.807	1331.23	2387.7	1634.94	3631.92	2017.97	2141.48
FBgn0013279	3.99023	0	15.6508	105.378	363.268	168.935	390.158	294.965	282.127
FBgn0013300	0	3.66053	0.938008	0	0	1.36428	0	0	0.845191
FBgn0013301	0	3.9356	0	1.4753	0	0	0	0	0
FBgn0013303	3327.47	2333.68	3282.24	6485.81	3784.72	3730.77	4571.18	5037.36	3680.2
FBgn0013305	5472	5205.15	4924.32	9569.07	7336.28	6946.51	7538.33	7035.9	5989.12
FBgn0013307	59.5972	47.701	52.4116	310.335	204.333	152.691	131.358	92.964	46.8761
FBgn0013308	7.00109	9.75875	8.69827	6.22042	10.1054	5.58152	5.56517	10.3533	4.75739
FBgn0013323	4.95185	25.9581	9.64989	43.4399	16.7458	5.62342	6.70023	5.64453	11.5271
FBgn0013325	51042.4	43504.9	53296.6	101698	80088.4	78598.3	82723.5	79585.4	61892.3
FBgn0013334	7402.73	6001.74	6777.98	4600.11	6350.85	6041.99	6669.51	5871.01	7467.07
FBgn0013342	36.1907	23.0151	29.1562	2.73488	16.1367	19.6194	14.5426	21.0597	16.7967
FBgn0013343	4777.25	4117.83	4866.7	4457.78	5637.88	4640.08	3599.15	3788.88	4094.73
FBgn0013347	5167.72	4502.67	5423.39	10253.9	8407.12	7367.21	7048.23	7659.21	6079.81
FBgn0013348	8.55706	6.93677	2.12738	14.9461	9.36944	1.07029	7.59401	10.2598	1.53802
FBgn0013432	4313	3472.83	4230.89	5001.37	5082.75	5051.74	4154.68	4350.73	4267.89
FBgn0013433	1.88242	14.5584	0.893302	0	3.66204	4.7418	3.55597	4.29779	0.833139
FBgn0013435	1011.24	926.312	1083.86	863.386	1107.7	1340.84	1241.99	1138.91	1152.79
FBgn0013467	1.7813	25.6674	6.28663	20.5363	4.41934	5.40341	4.1295	1.39322	5.65549
FBgn0013469	337.611	308.425	367.668	167.467	448.623	430.154	257.508	202.306	249.363
FBgn0013531	1256.3	1107.92	1115.9	1669.15	1273.45	1189.03	1564.53	1616.08	1315.5
FBgn0013548	8028.45	7259.69	7538.42	3805.43	3547.72	3442.7	5833.13	6456.99	6389.68
FBgn0013563	2274.38	2151.65	2376.99	1876.21	2039.61	1975.3	2543.07	2487.25	2398.31
FBgn0013576	26895	25977.3	27728.8	15113.2	16004.5	17069.5	20171.5	20675.9	23296.4
FBgn0013672	37555.9	29168.2	31104.9	120773	50359.4	60274.2	52050.7	61333.6	32730
FBgn0013673	1435.29	7122.53	1172.44	10352.5	1353.8	1901.66	2322.18	2819.01	1056.86
FBgn0013674	208200	148989	183487	855427	415770	339391	436958	470924	231894
FBgn0013675	33612.1	26340.3	29611.8	163473	73147.3	70535.4	71907.1	87142.5	38519.2
FBgn0013676	139414	87434.8	132315	679457	262684	209198	284387	278598	158638
FBgn0013678	84217.7	82155.2	67817.1	409132	206737	138013	194894	208672	108903
FBgn0013679	36979	28146.8	33320.8	99424.8	48003.4	54014.6	49844.1	58992.1	33105.3
FBgn0013680	3644.11	7387.93	2322.7	6639.83	2740.93	4186.97	3927.2	4581.84	1629.55
FBgn0013681	8747.81	13389.4	6586.43	24273.3	6402.74	10951.3	12414.2	12313.9	4698.02
FBgn0013683	276.696	389.294	202.17	758.422	212.671	383.019	368.869	366.106	162.88
FBgn0013684	23062.6	14523.7	17999.7	74267.2	33521.1	34258.1	40618.6	40899.7	18096.8
FBgn0013685	387.943	953.611	336.223	1209.17	294.958	419.616	495.578	647.17	176.3
FBgn0013717	4785.59	4239.59	4607.45	3477.62	3256.57	3115.25	3843.58	3896.67	3902.29
FBgn0013718	12273.3	11598.8	12463	9838.68	10379.9	8796.84	11159.7	11766.1	12891.9
FBgn0013720	2072.6	2351.81	2180.16	2398.59	1900.25	1664.82	2033.5	2031.05	1864.96
FBgn0013725	2.02809	12.1725	1.01425	20.4423	1.49581	6.56428	7.20094	6.45113	2.49799
FBgn0013726	23870.9	21530.1	24547.9	19935.8	20726.5	20451.8	20263.5	20262.6	20216
FBgn0013732	8314.47	8976.13	8604.29	3889.43	5399.3	5506.99	6047.59	6223.46	8482.7
FBgn0013733	12921.2	10981.7	15720.5	4460.15	11472.3	12387.2	10086.8	9308.75	13541.3
FBgn0013746	8733.14	7182.7	8924.47	10932	9696.97	9227.14	8632.53	9175.83	8118.3
FBgn0013749	7509.84	6169.18	6978.87	13844.6	8223.12	8639.72	10867.6	12197.4	7556.48
FBgn0013750	9578.55	7825.77	8975.08	12280.6	11845	11026.6	10989.9	11122.3	10929.6
FBgn0013751	3.91391	7.61495	1.88637	11.0542	0.870001	1.33362	1.17494	3.21378	1.69237
FBgn0013753	2713.26	2812.98	2594.18	3639.02	2162.45	1958.45	2964.64	3626.14	2600.22
FBgn0013755	1.00768	9.82792	0	12.4251	4.5684	0.61767	0	0	0
FBgn0013756	38142.4	35322	43849	12543.3	23623	26171.1	26630	25483.6	38959.5
FBgn0013759	8567.86	7487.64	8520.58	4013.96	5103.33	5718.06	5926.67	5749.41	8610.74
FBgn0013762	3139.95	2571.93	2917.98	3070.49	2667.27	2601.72	3245.14	3114.74	2904.85
FBgn0013763	13585.6	11545	14979.3	8987.49	6871.27	7936.65	7710.62	6984.14	8950.08
FBgn0013764	5517.82	5461.59	5288.5	4223.4	4118.02	4042.18	4527.84	4837.25	5177.29
FBgn0013765	9650.44	8868.29	10524	5393.36	6140.93	6589.4	7975.78	8446.76	10149.4
FBgn0013767	0	0	0	0	1.65335	0.647078	0	2.14659	0
FBgn0013770	43424.1	39415.6	45879.5	102750	89863.6	76758.4	67098.3	70186	56273.4
FBgn0013771	586.018	500.715	632.242	772.698	471.54	414.299	534.535	390.519	298.921
FBgn0013772	3.80513	7.32415	7.06563	24.1222	8.52078	7.8797	3.42863	17.9458	4.04191
FBgn0013773	5347.81	3941.18	5429.72	2182.33	2121.31	2485.28	3758.05	3720.24	3867.16
FBgn0013799	6195.3	5182.57	6111.66	2779.12	3774.01	3925.92	3363.07	3425.67	4640.13
FBgn0013810	1128.68	969.966	1400	141.689	437.385	686.719	500.052	514.556	994.21
FBgn0013811	76.1404	111.51	92.1503	59.3522	64.925	72.332	44.6912	59.6257	33.5915
FBgn0013812	16.9353	85.803	17.1355	18.5908	12.7325	17.325	13.5613	17.6667	11.2848
FBgn0013813	2754.63	2018.29	3145.98	630.361	1603.19	2652.78	1367.47	1959.39	2728.32
FBgn0013949	174.534	130.204	96.9584	410.276	203.308	190.879	84.971	56.6674	115.934
FBgn0013953	1328.9	1439.44	1322.77	1920.9	2832.97	2672.81	2728.18	3710.9	2948.43
FBgn0013954	35810.8	38149.5	36300.9	37593.8	35543.6	42833.8	30844.5	35554.6	33599.5
FBgn0013972	3.18101	32.4859	7.42734	5.77247	6.72919	9.91252	6.77084	6.17742	2.43076
FBgn0013973	6.84547	12.8878	7.49694	16.382	5.18178	13.6966	2.30809	7.39889	3.30976
FBgn0013981	22041.8	14574.9	25623.4	33265.7	21041.6	26303.8	30287.2	28356.4	20548.8
FBgn0013983	1418.28	1483.51	1430.57	1392.42	1423.28	1259.78	1392.81	1358.09	1329.53
FBgn0013987	8438.78	7002.75	8372.03	10078.4	9219.02	8180.78	9002.4	9343.78	8688.77
FBgn0013995	10137.8	8935.48	9963.58	4856.07	6204.26	5874.91	5786.84	6001.59	6586.86
FBgn0013997	4552.88	4024.78	4773.06	3414.45	4274.78	4616.25	5148.76	4371.31	5305.79
FBgn0014000	42.4156	51.626	41.0693	479.787	217.364	126.716	64.2643	51.6345	45.8891
FBgn0014006	9739.96	9000.26	9687.13	5755.55	7243.27	8419.94	8756.11	8009.92	9880.82
FBgn0014007	11536.3	10950.4	11546.9	7286.14	9095.85	8722.98	10771.6	11513.9	13117.8
FBgn0014009	7931.4	8182.92	8078.37	9798.34	9618.65	9545.38	9130.65	9064.03	9218.43
FBgn0014010	17329.6	15878.4	16508	25414.5	26610.9	21393.8	20378.2	20650.3	19095.8
FBgn0014011	5233.15	4809.42	5374.18	7203.75	8127.46	7015.4	5552.3	5698.84	5346.21
FBgn0014018	3913.1	3569.73	4459.43	3720.72	4723.36	4830.7	4482.61	4252.11	5733.92
FBgn0014019	6.95448	38.0837	4.77343	12.936	6.78788	4.87258	7.60924	3.01325	6.21267
FBgn0014020	21874.4	19174	22165.4	28558	26391.8	24736.7	22359.2	22146.8	22847.2
FBgn0014022	3306.74	2954.93	3080.59	3679.93	4756.07	4141.5	3923.51	3800.17	3921.23
FBgn0014023	4146.84	3210.55	3788.88	10048.3	7116.97	7033.44	5808.75	6081.39	4461.48
FBgn0014024	9896.4	8969.8	9781.64	5238.79	8860.11	9846.49	7102.87	6283.59	8369.28
FBgn0014026	139538	132725	135176	140609	193680	182937	159755	150579	185738
FBgn0014028	7041.6	5752.16	7503.79	6074.98	7959.72	7625.38	6492.55	6461.57	7700.11
FBgn0014029	6087.91	6037.8	5677.45	8645.79	8361.95	7885.43	7090.9	6589.67	6303.75
FBgn0014031	228.478	182.603	274.82	1152.19	553.558	361.661	132.308	165.569	215.216
FBgn0014032	3457.12	2565.12	3497.4	2970.34	2505.43	2799.62	3278.61	3455.47	3109.49
FBgn0014033	21.8977	34.7826	28.4484	490.616	143.345	173.855	87.9916	113.973	46.4096
FBgn0014037	28502.4	26109.4	28264.2	13460.4	17383.1	16246.1	19103.5	20025.3	24603.7
FBgn0014073	1045.84	977.187	1042.6	884.15	822.252	818.163	1160.22	1549.03	1272.28
FBgn0014075	15417.8	13032.5	16813	5810.25	9303.72	11185.5	10449.9	9095.67	13659.3
FBgn0014076	37012.5	37833.9	33696.6	7888.19	11858.2	14569.5	31025	22802.8	19909.2
FBgn0014092	3429.94	2998.21	3352.21	2791.48	2773.64	3076.67	2868.54	2648.93	2561.28
FBgn0014127	5871.48	5695.39	6266.58	3966.53	3532.68	3431.94	5258.14	5463.56	5397.24
FBgn0014133	46674	42641.3	46521.7	22505.2	29033.4	27169.7	30193.1	31103.8	39772
FBgn0014135	169.303	143.711	172.389	259.457	341.206	272.508	87.6337	365.566	138.278
FBgn0014141	17150.4	15459.4	17850.9	17641.6	22800.1	21429.4	17853.2	16116.7	16733.6
FBgn0014143	8.2914	9.63362	10.2706	37.7512	17.715	17.7108	17.6871	17.0898	7.47233
FBgn0014163	26977.7	21952.3	24921.6	26623.1	25268.5	21060.9	15114.3	15381.2	16514.6
FBgn0014179	1.03185	19.4872	2.72434	1.55779	5.30578	1.86368	5.60467	2.20384	1.69244
FBgn0014184	38090.8	30831.5	35283.8	45651.6	37965.8	33438.8	36661	35576.8	31074.7
FBgn0014189	16716.7	13988.3	17845.2	18312	22587.8	24907.6	20428.5	20044.5	19631.4
FBgn0014269	4233.26	3266.14	3817.45	4276.21	3622.1	3266.22	3541.16	3582.27	3520.08
FBgn0014340	4169.22	3385.92	4051.96	2561.54	2710.88	2633.72	2913.08	3086.59	3381.8
FBgn0014342	78.6237	81.2027	54.2355	311.168	311.749	293.256	321.692	374.289	256.67
FBgn0014343	981.75	963.37	998.264	537.154	883.943	899.249	1166.12	795.119	1031.31
FBgn0014366	5099.46	4437.6	4640.4	4020.13	5142.72	5388.57	4571.48	4257.01	5017.84
FBgn0014368	10.4758	8.36768	3.22338	2.89123	10.878	13.8912	3.68558	5.54114	10.2472
FBgn0014380	661.893	589.28	537.012	1777.87	1711.36	1308.94	852.659	1104.3	698.055
FBgn0014388	1739.89	1379.31	1665.52	1435.3	1444.85	1200.93	1778.73	2227.34	2058.03
FBgn0014391	8234.27	7542.59	8270.64	33349.5	16965.2	15383	14891.2	16238.9	9842.52
FBgn0014395	21.5691	19.3246	25.2305	7.91159	20.733	13.4758	39.8689	29.8094	36.6377
FBgn0014396	2437.65	2311.38	2874.83	2004.22	3338.11	3784.97	3588.95	3323.55	3949.01
FBgn0014411	11413.5	11459.6	11060.6	7058.75	9221.17	9759.5	9980.64	9710.81	11404.4
FBgn0014417	3332.99	2963.99	3549.55	4374.61	6850.31	9134.95	12177.3	10878.8	14640.6
FBgn0014427	5533.65	5396.69	5619.68	5239.06	4562.88	5269.68	6542.12	6540.93	5086.93
FBgn0014454	0	0	0	1.47945	0	1.96996	0	0	0
FBgn0014455	32693.1	30397.2	31464.5	22144.9	28372.5	34560	37340.6	34119.4	34755.8
FBgn0014464	24250	17818.2	17906.7	7824.19	2891.91	1981.8	18477.6	27763.7	18836.4
FBgn0014465	55071.4	54492.5	51678.8	22605.5	16760	14552.2	56505.2	97048	49597.7
FBgn0014466	47189.4	44316.8	41091.6	25075.5	11517.7	11564.1	55078.8	103262	47631.5
FBgn0014469	3254.73	3117.11	3154.49	2851.62	2865.32	2549.98	3904.76	3871.49	4072.71
FBgn0014848	0	6.2135	0	0	0	0.681654	0	0	0
FBgn0014849	0.924383	0	0	0	0.868948	0	0	1.08522	0
FBgn0014850	0	0	0.795821	0	0.998219	0	0	0	0
FBgn0014851	0	0	0.783681	0	1.01368	0	0	0	0
FBgn0014857	11792	10828.9	12810.1	10082.5	11893.4	11598.5	10628.6	10156.1	9457.6
FBgn0014859	13.7147	26.3827	16.9726	16.8238	16.6704	20.013	14.5106	50.629	14.8932
FBgn0014861	15253.9	13194.4	16000.8	5807.62	6532.65	7484.17	11130	10867.8	12329.3
FBgn0014863	476.102	504.374	501.195	2279.23	1390.2	1399.45	1101.42	919.247	433.469
FBgn0014865	0	1.24187	0	169.378	26.6901	310.753	6.05466	3.30455	1.61898
FBgn0014868	9599.84	10714	9084.55	10830.2	10359.4	10518.1	11109.2	9924.8	9179.72
FBgn0014869	16503.3	16388.1	17109.4	12448.2	11186	12650.3	12878.2	13222.6	11828.2
FBgn0014870	13321.2	10552.9	13206.7	5074.01	9443.84	11073.7	9023.21	9305.76	11399.2
FBgn0014877	6807.67	5440.68	6360.57	7322.53	7150.04	7419.7	7937.67	8223.79	7273.42
FBgn0014879	20870.3	18390.3	20689.3	22964.1	24675	23160.6	20107.6	19698.6	18918.3
FBgn0014903	124.241	115.404	125.611	426.763	248.958	201.891	57.1484	160.781	183.537
FBgn0014906	7833.16	8044.37	7969.1	9884.65	10853.8	9048.7	9482.74	9686.38	9721.52
FBgn0014930	1968.9	1592.94	1932.53	1890.58	1709.62	1775.85	1773.32	1740.11	1560.04
FBgn0014931	2820.63	2561.86	2669.27	2180.57	2727.73	2786.38	2494.3	2648.69	3023.01
FBgn0014949	1.83469	6.98206	0.886079	0	1.81727	0	4.6642	2.15207	3.1818
FBgn0015000	4503.17	4276.1	4141.85	4058.28	3102.68	3379.04	4211.9	4348.1	3765.15
FBgn0015001	4.19605	7.06208	6.20669	2.98128	12.0477	11.3003	2.23131	3.06673	8.93057
FBgn0015008	2.67345	3.4412	0.814516	1.70956	4.02976	0.672313	1.18399	3.25048	1.61713
FBgn0015010	18.8199	7.08551	6.04293	1.08698	10.7598	11.2155	4.54153	11.2178	1.88683
FBgn0015011	48.4781	46.5537	63.4405	106.847	95.2159	65.4748	89.0617	113.746	70.8234
FBgn0015019	46891.1	55997	42662.6	31409.1	42021.5	45885.3	43700.7	38931.8	45222.6
FBgn0015024	30873	28689.2	28415.8	28648.8	31987	31185.7	29170.9	31295.5	30366.5
FBgn0015025	638.328	578.647	662.125	957.276	698.293	590.272	904.994	884.758	821.767
FBgn0015031	4241.91	3141.55	4856.84	4195.86	5242.29	6419.56	4373.02	4585.07	4139.57
FBgn0015032	11.1485	10.9931	15.5647	15.1771	13.8372	13.3567	7.89927	7.23369	4.0279
FBgn0015033	101.511	66.0078	104.582	654.488	376.418	241.331	74.3055	130.51	92.1313
FBgn0015034	13.3053	27.7116	25.7171	114.357	82.2249	46.9168	37.4583	49.7883	30.9337
FBgn0015035	2.83583	25.3027	3.50778	320.619	38.5387	44.498	22.1337	126.555	12.8508
FBgn0015036	140.738	106.037	131.122	64.4256	63.4273	78.1938	106.116	81.658	117.102
FBgn0015037	358.647	361.45	399.359	314.686	455.381	451.033	111.536	170.678	139.307
FBgn0015038	12.395	29.8836	9.9332	81.2874	27.067	32.7515	15.1627	6.40739	13.5155
FBgn0015039	256.886	212.926	245.449	702.137	379.65	177.464	309.94	473.138	402.842
FBgn0015040	330.758	445.97	318.259	547.824	578.351	557.68	708.372	458.128	552.586
FBgn0015075	5599.28	4940.64	5574.42	4026.69	4688.96	4960.12	5965.63	5199.83	5368.57
FBgn0015218	57707.6	55451.6	55006.9	43340	61176.4	60262.3	56702.4	58745.3	69806.9
FBgn0015221	22028.5	23994.3	23083.9	80676.5	62779.7	30725	15055.3	15844.1	15812.6
FBgn0015222	22301.2	20182.1	23336.5	107768	74415	35591.6	20895	21599.8	22281
FBgn0015229	10092.5	8926.33	10929.3	4677.87	6403.59	6163.2	5823.18	5556.28	8373.03
FBgn0015230	3.04913	5.30427	0.972059	0	1.71248	0.632311	1.11197	2.09862	0
FBgn0015239	6557.04	5247.04	6467.72	5698.02	5903.91	6526.93	6088.9	6011.76	6074.32
FBgn0015240	5519.5	5375.69	5539.48	3027.34	3640.39	3782.07	4095.62	4062.41	5041.15
FBgn0015245	64495.1	57215.7	60935.3	43176.9	57173.2	65355	57273	53532.1	52391.8
FBgn0015247	3706.17	3318.31	3692.3	3550.04	3450.72	3509.97	3825.86	3860.88	4307.58
FBgn0015268	68405.7	57580.8	67187.4	53382.5	75171.2	85417.5	77227.3	73114.5	78383.7
FBgn0015269	5421.68	5232.96	6492.27	1877.33	4026.36	4884.85	4366.38	4374.74	6752.69
FBgn0015270	3935.01	4154.45	3762.98	1620.61	1552.09	1603.54	2801.46	2962.21	3414.52
FBgn0015271	2052.46	2140.6	1823.6	1733.25	1461.14	1391.91	2396.5	2560.41	2064.34
FBgn0015277	1385.18	1209.59	1377.17	1166.33	1286.42	1329.6	1455.99	1262.85	1488.01
FBgn0015278	7366.27	7443.58	7481.02	3698.76	5083.72	5134.84	5264.51	5153.6	6688.95
FBgn0015279	6886.81	6860.45	7573.22	4625.64	6277.04	6192.24	6503.62	6303.33	8623.78
FBgn0015282	34411.1	34610.1	34208.9	23318.2	30108.7	30134.2	31636.7	28259.8	27814.9
FBgn0015283	20110.4	17047.8	20069.7	14796.8	16176.8	17979.6	19982.7	18950.4	17796.9
FBgn0015286	12482.9	11068.8	11647.2	16512.2	13263.1	11497	15278.7	16431.1	12953.2
FBgn0015288	60128.9	56359.5	73674.4	40402.5	63128.4	76959.8	64698.7	53340.9	71730.6
FBgn0015295	6216.07	5673.08	6603.77	4093.02	4697.54	4727.74	5544.78	5727.35	6323.92
FBgn0015296	3658.19	3569.35	3608.18	4470.58	4499.76	3704.21	4375.32	4307.28	4373.42
FBgn0015298	3202.99	3355.65	3173.75	4407.55	3592.17	3414.78	3158.11	3513.87	2865.24
FBgn0015299	3364.4	2469.24	3373.15	6171.51	3649.16	3952.88	3396.69	4223.33	2972.65
FBgn0015300	1.96837	3.99054	0.946225	1.53558	0.81738	0	1.15489	1.05306	0
FBgn0015316	31.3603	41.0909	45.1074	14.7582	16.5817	35.8912	31.4294	19.2547	30.4362
FBgn0015320	9133.02	7764.69	8935.86	10088.6	8811.45	8333.26	11387.2	11864.4	9129.42
FBgn0015321	28520.5	21296.5	26326.4	15506.4	15253.2	15096	16632.4	17390.7	17562.5
FBgn0015331	2050.64	1693.33	2214.75	1698.82	1915.8	2132.1	2291.69	2153.82	2329.94
FBgn0015336	1.0077	20.4326	2.96024	5.93749	9.58709	2.54805	5.67059	0	11.3327
FBgn0015338	3809.65	4703.53	3257.8	5294.16	3893.15	3771.67	4024.53	3650.07	3442.45
FBgn0015351	667.55	647.828	704.456	1127.17	1038.13	795.449	871.326	1059.46	748.957
FBgn0015359	4295.23	4153.28	4506.64	4002.75	4378.79	4647.46	4423.27	4827.36	4561.97
FBgn0015360	7808.23	8303.77	7400.74	3467.99	4273.8	5011.21	6142.6	5593.16	6491.23
FBgn0015371	16793.2	15386.2	15995.2	7239.12	7883.78	7314.03	10510.6	11262.2	12499.4
FBgn0015372	3436.78	3800.99	3237.95	5537.7	5028.29	3530.46	3593.16	3677.46	3522.85
FBgn0015376	3860	3811.22	3968.09	1601.76	1944.26	2269.55	3206.13	3482.09	3741.53
FBgn0015379	4249.62	3239.69	4416.9	3120.31	3343.93	4536.84	3818.22	3735.57	3639.81
FBgn0015380	111.956	129.683	138.369	69.3474	131.517	110.92	98.1651	86.3676	133.349
FBgn0015381	2.02383	13.0224	1.16471	6.70055	1.39235	0.651244	0	0	3.45298
FBgn0015391	18396.5	16873.5	18806.1	7625.63	8416.24	9031.25	11633.4	12472.7	15524.8
FBgn0015396	13515.9	12473	13402.5	6054.95	6368.83	6804.07	8136.3	8851.64	10838.9
FBgn0015399	1708.88	2007.78	1805.26	1380.59	2641.11	2253.63	3365.88	2853.51	3911.03
FBgn0015400	364.832	384.001	322.071	60.4818	72.151	78.6462	76.2738	73.2149	61.3201
FBgn0015402	4401.46	3877.96	4406.47	1990.79	2645.72	2979.75	2984.84	3031.4	3920.22
FBgn0015477	14989.7	13884.2	16227.1	5249.2	9912.7	11795.2	11701.6	11131.3	15611.2
FBgn0015509	31164.4	27285.1	28848.2	24651.4	25246.8	26146.5	26882.9	28592.2	31263.4
FBgn0015513	9572.35	8568.07	11120.2	6527.17	10867.6	10400.2	8799.82	9466.77	12432.2
FBgn0015519	61.1517	46.4163	61.6641	17.6005	49.0709	75.843	45.6306	26.191	27.889
FBgn0015520	4871.48	4639.79	4930.69	4550.2	4494.43	4316.71	4073.55	4026.08	4741.19
FBgn0015521	33786.9	25489.1	36153	107924	68193.3	58212.3	58120.7	64047.4	45385.9
FBgn0015522	10110.7	8216.84	9301.49	9787.75	6866.71	6202.07	7567.04	7918.92	7990.06
FBgn0015524	2.74077	27.7105	4.47554	10.4882	2.90791	6.86232	5.66142	13.1037	3.83085
FBgn0015527	15037.1	13736.9	13390.9	14881.8	17884.5	18979.3	18362.4	15459.1	16932.1
FBgn0015544	5285.26	5614.14	5536.47	5710.17	4868.2	4267.36	5727.38	6246.38	5757.58
FBgn0015546	6531.22	5126.4	6378.23	3048.47	3467.84	3993.69	5158.5	4990.22	5564.16
FBgn0015550	0	5.33012	0.974066	1.46004	3.32883	0.646198	3.46047	3.13778	0.821495
FBgn0015553	7852.33	6488.54	7884.15	4353.99	4632.64	4734.64	6790.44	6851.48	8052.67
FBgn0015558	617.709	578.352	704.135	1307.37	1837.26	2182.05	1315.54	1232.97	1677.75
FBgn0015561	1.09524	17.439	4.45189	10.8037	3.39725	3.68149	1.14899	3.18982	4.10358
FBgn0015568	3605.94	3202.06	3440.1	849.343	1146.63	1390.64	2838.63	2547.55	3563.58
FBgn0015569	1309.13	1405.85	1467.33	3766.68	4914.79	5683.5	5880.37	5868.44	6562.74
FBgn0015570	179.318	100.761	138.564	615.089	240.556	130.626	47.1558	54.3713	77.9853
FBgn0015571	2229.8	2449.26	2027.31	1924.31	1726.42	1731.76	2185.26	2326.97	2100.91
FBgn0015572	45.8521	76.9612	60.945	60.501	92.9487	76.4508	62.3566	64.2659	70.679
FBgn0015574	4.1068	20.4125	14.877	4.49954	13.8477	2.53558	3.35421	10.3211	3.22998
FBgn0015575	472.222	434.882	458.608	1339.47	702.947	521.495	454.586	390.661	375.359
FBgn0015576	840.242	493.58	686.967	673.97	652.837	536.98	661.084	1308.98	989.045
FBgn0015577	1451.97	1212.79	1163.04	1670.89	1844.37	1498.61	1764.79	1996.21	1402.24
FBgn0015582	2464.1	2243.96	2309.09	1991.36	1819.87	1842.23	2330.29	2202.97	2122.7
FBgn0015583	1.93884	7.67088	2.72581	0	0	0	0	0	0.88967
FBgn0015584	0	0	0	1.59655	1.76103	0.608746	0	0.999523	0
FBgn0015585	0	2.15713	0	0	1.01047	1.92853	0	0	0
FBgn0015586	0	5.8433	0.874219	0	0	0.71056	1.23188	1.13021	0
FBgn0015589	9908.45	9272.58	10502	2327.88	4803.42	5726.49	5327.78	5260.15	8162.79
FBgn0015591	3.77495	11.0298	10.1547	1.71829	10.1522	5.39899	0	4.00001	6.97944
FBgn0015600	14458.2	14466.5	16806	4803.88	7378.88	8510.54	10314.8	10599.9	16329.2
FBgn0015602	7844.91	6213.57	7530.44	8798.97	6061.3	6128.1	8016.94	9038.6	6752.36
FBgn0015609	513.194	504.777	478.247	316.851	711.686	1179.14	478.154	378.552	734.269
FBgn0015614	15740.1	12729.3	16020.3	17140.8	13640.4	12311.4	15486	17496.6	13978.6
FBgn0015615	12211.6	11087.2	12164.6	5999.57	7324.81	8223.54	9832.62	10086.9	12298.4
FBgn0015618	1894.18	1677.75	1885.76	1965.46	1328.25	1389.69	2155.46	2098.26	1674.53
FBgn0015621	2496.33	1896.58	2485.46	1838.72	1847.9	1981.87	2091.78	2184.38	2188.13
FBgn0015622	22521.1	23951.3	22588.7	14751.6	18090.6	18505.7	19028	17028.8	20000.8
FBgn0015623	15606.3	13576.4	15212.7	13033.9	13949.6	12735.5	14092.4	13867.5	15642.7
FBgn0015625	18373.4	16989.6	18265.9	9407.28	8940.48	8536.65	13383.9	14825.8	16087.5
FBgn0015663	182.169	119.977	186.776	215.092	191.147	197.024	227.54	246.494	268.696
FBgn0015664	6024.36	5055.49	6067.56	4217.74	5440.49	5596.6	5263.02	5303.27	5240.72
FBgn0015714	883.8	734.464	1009.91	616.239	417.042	413.02	1159.46	989.63	1083.68
FBgn0015721	8.95988	22.3135	14.4503	70.9482	22.6884	9.09089	10.2622	11.6713	11.3978
FBgn0015737	21448.1	18744	20045.1	10455.1	16063.8	16951.9	15820.2	13971.4	17186.5
FBgn0015754	14543.8	12087.2	13729.5	10982.7	9594.94	9490.1	14119.2	14681.2	13232.4
FBgn0015756	89325.3	58920.2	90679.6	112598	112300	126026	116854	105450	105865
FBgn0015765	2402.26	2205.32	2314.08	2808.29	2633.25	2509.6	2648.77	2851.67	2738.24
FBgn0015766	6840.12	6046.38	5904.43	4698.85	4759.11	4051.37	6908.14	9708.59	7428.69
FBgn0015770	26.4398	61.2803	41.3288	38.1915	32.6447	30.7049	28.5872	39.6976	25.4083
FBgn0015772	10920.9	10113.9	11308.9	5402.72	7115.26	7005.86	7812.37	8156.95	9707.54
FBgn0015773	33.6476	46.7221	33.9796	57.2331	29.4963	50.8757	32.3222	32.0082	17.8101
FBgn0015774	169.511	175.787	189.506	536.986	492.289	456.734	264.009	220.579	157.737
FBgn0015776	21997.7	19601.5	21267.6	19441.9	17530.1	16602	20866.8	21934.8	18118.7
FBgn0015777	1515	1438.85	1351.51	3796.5	2973.56	2504.28	2206.87	2224.28	1508.15
FBgn0015778	90334.9	88661.2	92574.7	38793.1	69476.3	75423.9	63938.7	62896.6	81605.5
FBgn0015781	2228.74	2031.41	2151.39	2401.71	2170.5	2493.24	2494.48	2559.53	2222.83
FBgn0015789	24244	19856.9	22896.4	22426.9	22903.6	21029.5	20434.9	21422.4	21939.6
FBgn0015790	24455	22545.6	24708.9	22747.7	23914.1	24147.2	23228.2	23525	24924.9
FBgn0015791	4677.55	4128.43	4475.82	7640.04	6461.73	5006.64	5364.1	6009.04	5010.09
FBgn0015793	2161.06	1702.72	1948.45	2658.74	1849	1731.99	2200.83	2487.27	2133.22
FBgn0015794	3026.85	2297.96	2909.98	4091.28	3017.72	2863	3249.98	3107.18	2638.08
FBgn0015795	11743.9	10253.2	12283.5	29072.4	28796.2	21546.1	16925.2	16679.2	16539.2
FBgn0015797	7870.8	7307.02	7584.75	11442.9	10895.9	9874	10456	11057.8	9687.59
FBgn0015799	14200.3	12914	13771.6	5846.96	8140.5	9320.71	9639.02	9681.39	12606.5
FBgn0015801	2221.6	2178.86	2112.71	1358.1	1681.05	1528.05	2225.62	2698.06	2198.99
FBgn0015803	4851.78	4423.01	4598.56	4072.4	4251.36	4192.48	3632.26	3999.57	4275.15
FBgn0015805	16200.8	14630.6	15585.4	9475.9	12021.2	12119.3	10894.2	11776.3	13522.1
FBgn0015808	3645.98	2935.81	3563.94	4583.72	3828.81	4078.15	4217.29	3784.82	3503.08
FBgn0015818	2806.59	2324.48	3013.85	2000.41	2335.2	2683.04	1931.87	1980.86	2596.56
FBgn0015828	5918.9	5363.31	5391.03	4909.87	5720.2	5782.06	5798.32	5530.01	6465.97
FBgn0015829	1090.26	1020.41	990.839	2272.04	1897.56	1696	1593.18	1761.45	1570.58
FBgn0015831	13.6468	12.176	14.1493	27.1578	18.0144	13.5058	14.9642	5.38552	8.00715
FBgn0015834	15786.6	14502.5	15435	18449.1	20065.5	22813.5	20484.3	18326.8	17821.6
FBgn0015838	6190.84	4839.18	6593.11	3887.88	4818.15	4867.5	3848.65	3780.76	4928.73
FBgn0015872	859.678	914.319	862.594	1722.85	1083.25	1093.65	1187.07	1641.44	786.488
FBgn0015903	11811.8	11071	12161.8	8686.94	9389.72	8741.03	10076.1	10446.2	11528.5
FBgn0015904	5.17572	14.7808	2.04673	1.42778	3.82525	0.638222	6.86714	8.5382	0.824974
FBgn0015905	2773.15	2437.44	2894.86	1780.25	2416.78	2448.98	2221.86	2139.44	2812.8
FBgn0015919	8.0439	18.7664	5.94823	4.12197	2.32181	3.91786	5.97402	5.43369	4.15045
FBgn0015924	15514.3	19059.1	16137.4	24074.8	22754.6	19255.1	16843.1	15846.4	16559.3
FBgn0015925	4114.79	4826.75	4327.39	2669.72	3659.7	4324.13	3812.93	3595.34	4264.3
FBgn0015926	7035.22	6334.98	7196.8	4475.25	2981.82	3017.03	4367.47	4861.25	4225.29
FBgn0015929	17291.4	14589.5	17107.5	6451.08	8431.07	9677.88	13266	12902.5	14118.6
FBgn0015946	1.87549	3.43994	1.80755	8.37433	1.91383	0	1.23879	2.14082	0.891063
FBgn0015949	7756.31	7176.13	7752.36	4453.89	6609.68	7009.2	6003.44	5431.15	7496.06
FBgn0016013	20.8233	26.7175	18.9622	38.6919	60.133	55.6735	44.8635	39.428	37.0908
FBgn0016031	13258.9	11795.6	12589.1	7657.72	9834.73	10080.2	10273.2	10483.1	11095.4
FBgn0016032	49.2573	45.0933	40.6038	225.556	122.735	151.689	109.206	137.76	77.9653
FBgn0016034	7042.88	7658.12	6860.76	5591.92	6955	7412.95	7802.77	7503.36	8528.81
FBgn0016036	176.842	148.409	132.117	77.1328	89.8721	69.2456	44.7627	91.9885	64.289
FBgn0016038	3810.75	3313.04	3701.56	4973.8	4449.84	4111.07	3917.55	4159.94	4287.3
FBgn0016041	20240.4	17709.8	19827	12108.9	16618.5	19442.9	18809.6	17002.4	19676.3
FBgn0016047	5.9323	33.8611	6.58969	8.53223	1.55546	5.3589	12.2987	9.14192	7.64024
FBgn0016053	11811.3	9132.09	11395.9	26438.4	13204.4	14419	22271.9	26545.8	16368.4
FBgn0016054	6147.8	5003.27	6372.85	1484.56	2399.15	2883.32	1745.23	2344.16	2171.67
FBgn0016059	15288.9	12978.7	15601.7	13698.6	14434.5	13391	15971.4	15016.9	15977.3
FBgn0016061	57.0925	62.9244	41.8871	21.1162	43.8071	52.9372	64.7453	96.6364	60.3767
FBgn0016070	90481.9	81784.3	88924.9	42560.4	55353.6	55458.9	64583.4	72934.2	90831.4
FBgn0016075	14358.8	12176.3	14133.3	12233	23673.2	30080.7	14289.8	10630.4	15242.8
FBgn0016076	1048.12	1239.99	1313.68	1871.69	2100.59	2078.01	2192.23	3980.53	2047.97
FBgn0016078	2761.24	2579.44	2879.84	1837.79	2110.78	2167.24	2987.82	2503.03	2957.87
FBgn0016081	5363.83	4369.24	6200.6	2300.19	4081.57	4193.64	4104.93	3832.29	5477.48
FBgn0016119	12285.5	9978.96	13919.7	13600.4	14179	14922.1	12944	13611	12774.3
FBgn0016120	11512	10871.2	11320.1	12746.7	15705.2	15570.3	11537.8	11772	11563.4
FBgn0016122	9471.56	11313.9	10479.3	11330.8	4426.31	4439.15	10310.2	16558.8	10812
FBgn0016123	2907.44	2568.48	2656.38	13035.5	8380.39	8543.39	9118.07	7494.45	4028.07
FBgn0016126	7102.59	5480	7124.02	12522.1	9570.7	8427.87	9854.28	10083.8	8663.43
FBgn0016131	3821.28	3946.19	4112.45	1692.5	2233.83	2778.9	3041.2	2693.51	3151.45
FBgn0016641	7072.7	6506.77	7020.42	3456.47	5191.39	5213.97	5311.5	5392.81	7126.56
FBgn0016650	115.943	114.083	81.0744	68.2853	114.136	126.112	20.7429	53.8484	51.5528
FBgn0016660	213.969	172.466	232.021	12.1772	27.5258	32.2089	146.53	137.97	156.777
FBgn0016672	3706.64	2772.62	4080.38	3014.54	2330.75	2677.48	2916.2	2819.81	2858.72
FBgn0016675	55.3997	29.2208	42.3328	765.799	351.795	145.285	144.372	147.187	111.256
FBgn0016684	161.41	247.534	306.59	48.8529	1197.22	492.228	219.969	329.017	62.5664
FBgn0016685	40456.3	31552.4	38338.1	59185.6	67405	62625.7	47723.1	51825.8	47744
FBgn0016687	22687.1	18848	21498.4	24886	23994.9	26000.7	24358.1	23849.1	25321.3
FBgn0016691	10008.6	8926.52	10927.5	10245.8	11082.1	12457.3	11080.6	10083.8	9666.78
FBgn0016693	9793.46	8420.08	9514.34	12197.2	13256.5	11745.4	9961.32	9809.77	9184.82
FBgn0016694	4233.62	4287.85	4152.55	6041.45	6013.95	5403.76	4568.77	6072.27	5055.95
FBgn0016696	18314.4	16605	19704.8	7424.58	10161.8	10885.6	11895.2	12361.7	15828.8
FBgn0016697	10164.5	7656.16	11130.1	12195.1	10150.7	11559	10789.6	10423.8	8810.78
FBgn0016698	3130.3	2726.23	3203.42	2282.3	2107.48	2755.27	2828.54	2665.47	2708.55
FBgn0016701	4037.5	3611.85	4126.51	5293.91	3890.61	3845.64	4629.28	4469.72	4209.93
FBgn0016715	374.439	380.434	308.052	573.55	289.752	214.266	321.661	421.794	289.824
FBgn0016726	66692	60102.1	68321.2	184531	130208	104399	107629	118802	91809.7
FBgn0016754	3192.71	3562.84	3358.01	1404.92	2582.49	2519.95	2348.69	2472.15	3203.15
FBgn0016756	14380.6	13327.3	14919.9	7958.55	12883.4	13505	12228.5	11548	16465.5
FBgn0016762	831.083	664.586	858.858	1095.22	1183.44	1185.58	1079.54	953.836	1040.62
FBgn0016794	8651.79	7303.85	8080.61	8986.67	9487.52	8520.65	8230.9	9265.9	8765.75
FBgn0016797	2264.23	1965.86	2194.94	1870.3	2316.62	2174.39	1397.29	1071.69	1234.37
FBgn0016917	15320.7	15307.7	14892.3	10853.1	13500.9	12958.3	12359.3	12929.1	15183.4
FBgn0016919	68.5167	107.095	71.0473	34.414	61.3732	87.361	40.252	52.0219	48.6458
FBgn0016920	6.1089	63.952	24.7166	5.885	13.5002	14.1737	16.7739	6.3406	7.38692
FBgn0016926	6917.41	5198.13	7043.64	10717.7	11636.3	10622.3	11839.6	11685.8	12764.2
FBgn0016930	7217.52	7753.83	7092.1	4800.22	5127.86	4495.83	6593.6	6908.76	6820.75
FBgn0016970	1433.93	1190.09	1260.04	2753.27	1675.39	1607.35	1732.56	2011.55	1703.9
FBgn0016976	119.807	114.798	115.963	80.759	150.324	153.971	57.8731	67.6912	74.1757
FBgn0016977	31436.5	30765.8	38727.2	7050.27	16493.6	17073.2	16933.2	17614.5	27772.8
FBgn0016978	10264.4	10878.4	9498.13	8062.48	6787.2	6288.45	6864.52	7073.02	6333.51
FBgn0016983	18782.9	15688.3	18800.4	10188.1	15247.9	16088.6	15721.7	14172.4	20469.2
FBgn0016984	14959.7	12960.5	14347	9670.61	12197.7	10446.4	9600.36	10801.2	13489.4
FBgn0017414	736.068	724.647	682.026	1362.75	687.242	585.095	961.386	1061.48	663.716
FBgn0017418	10272.2	8634.37	9965.64	8468.73	9851.23	8800.66	8080.67	8685.71	9426.15
FBgn0017429	2767.07	3058.12	2551.48	2990.18	3962.39	3932.95	4016.25	3704.08	3842.67
FBgn0017430	3317.78	3726.21	2822.58	3516.73	2631.65	2177.49	2902.06	3273.89	2520.39
FBgn0017448	1785.93	1499.69	2198.41	283.986	754.915	447.104	1300.79	1243.65	1931.25
FBgn0017456	0	7.7096	0	3.13755	5.85853	7.03066	2.32879	3.15355	1.59356
FBgn0017457	7137.6	6849.79	6506.11	7367.73	7257.12	6975.19	6729.31	7173.06	6940.84
FBgn0017482	272.336	184.259	275.052	506.424	463.873	406.603	343.206	324.359	224.484
FBgn0017545	148381	98841.4	161969	210499	191559	221876	217064	198321	176399
FBgn0017550	15193.5	14756.1	14896.2	7969.21	11333	11810.6	12227.9	12055.3	14407.4
FBgn0017551	7208.41	7291.37	7643.86	7340.2	5508.81	4821.07	7256.63	7642.06	7491.04
FBgn0017556	0.958256	5.60313	1.01483	0	0.7768	0	2.25342	0	0
FBgn0017558	6554.24	6264.38	6906.81	3161.88	4011.97	3728.1	4300.69	4347.73	5867.36
FBgn0017561	11322.4	9775.13	11020	2536.58	3852.79	4356.91	6950.94	6329.91	8332.2
FBgn0017566	13962.9	12008.7	13910.2	9044.22	13142.6	14753.8	12390.4	10728.2	12277.8
FBgn0017567	4343.01	4514.22	4165.91	4376.78	5496.07	5636.43	4919.94	4912.23	4833.83
FBgn0017572	6211.8	4949.59	6106.84	4771.24	6392.01	6167.12	5486.34	4775.53	5854.4
FBgn0017577	15011.6	12797.1	14800.5	7545.11	6465.84	7271.64	13150.5	13199.4	12439.3
FBgn0017578	2250	1786.5	1965.6	3851.68	3245.41	3142.42	3037.95	3175.02	2871.31
FBgn0017579	48796.8	45523.3	50666.6	135992	103254	87940.8	92985.1	96849.6	70971.3
FBgn0017581	80092.1	69864.4	87151.6	43727.3	61470.1	63227.8	67283.5	62855	92480.8
FBgn0017590	22.0895	29.7615	10.9793	5.71151	9.54333	5.36334	7.21924	4.37009	15.1309
FBgn0019624	15871.1	11779.4	16059.4	37585.9	27706.6	23377.2	20323.6	22868.6	16472.1
FBgn0019637	6088.75	5561.31	5854.31	3521.41	4668.7	5030.64	5104.62	4867.93	5781.27
FBgn0019643	230.329	130.89	232.207	462.241	355.533	399.332	449.804	300.444	352.689
FBgn0019644	9126.66	5533.54	9151.21	15422.8	11183.6	12318.1	11511.1	11288.5	7770.58
FBgn0019650	21.9596	36.3958	16.1668	19.6623	17.717	17.6105	18.3516	42.8133	44.5707
FBgn0019662	5744.03	5403.42	5299.44	4609.78	4975.37	4568.89	4909.84	5765.8	5945.29
FBgn0019686	24876.2	24650.2	24897.7	19598.5	18796.2	19684.9	25684.7	27571	26442.7
FBgn0019809	2.07822	25.3211	4.17779	4.18769	2.88309	1.92135	1.17099	5.29079	2.46107
FBgn0019828	0	1.04393	0	0	2.10736	2.08628	1.12996	2.01856	1.61823
FBgn0019830	4633.33	4247.11	4534.93	4453.28	4465.26	4893.98	4737.85	4430.38	4365.47
FBgn0019890	7038.68	6299.51	7130.28	5096.94	6859.02	6650.77	7509.31	8732.93	8451.51
FBgn0019925	10519.1	8827.68	10497.4	8365.49	8848.9	9213.52	10948.7	9712.18	9529.07
FBgn0019928	1.03579	11.3584	3.06393	0	2.28126	1.85737	3.33819	0	4.00671
FBgn0019929	35.747	35.6539	32.414	150.801	82.784	160.878	32.3308	18.0811	31.2451
FBgn0019932	1680.47	1269.19	1691.26	3544.91	1991.57	1855.17	2434.02	2667.5	1897.27
FBgn0019936	48854.5	37460.5	51630	57555.9	79258.4	70637.8	62991	63985.5	55978.3
FBgn0019938	13228.7	11272.8	12710.1	7256.98	14206.2	16577.1	12829.4	10695	15191.3
FBgn0019940	1.07317	9.71919	1.06845	4.37655	6.60194	1.23888	1.11814	1.04204	0.813248
FBgn0019949	2275.76	2611.28	2555.19	2255.1	2437.33	2315.28	2566.38	2475.5	2763.03
FBgn0019952	405.775	249.694	403.605	344.084	375.831	255.121	325.787	438.96	253.563
FBgn0019957	6946.92	6740.35	7291.23	6067.88	7476.3	9072.78	7582.01	7012.15	7507
FBgn0019960	12443.2	12666.7	12369.2	9453.38	12201.2	12456.5	12014.2	10816.6	12544.1
FBgn0019968	7864.59	7109.18	8289.1	4820.88	7990.2	7637.21	6869.69	7325.94	9188.21
FBgn0019972	4670.04	4527.07	4135.57	7135.17	5640.18	4780.1	5972.08	6127.96	4787.43
FBgn0019982	5133.97	5628.15	4898.29	4756.35	3789.85	4157.14	4387.24	4572.38	3783.82
FBgn0019985	20.1558	16.2502	29.4728	56.9277	50.7003	55.1721	35.4388	34.8588	42.5366
FBgn0019990	6316.45	6256.33	7047.6	2618.18	3758.07	4218.29	5065.57	4681.15	6752.97
FBgn0020018	2019.04	1754.64	1913.16	1442.86	1633.91	1923.11	1972.45	1985.94	2182.64
FBgn0020224	14185.8	12077.2	13894.4	8888.56	10782.9	11417.4	12792	12216.7	15758.4
FBgn0020235	15106.2	12330	16274.4	16328.6	18766.3	18946.3	16462.6	15671.8	14133.5
FBgn0020236	22184.7	18077.4	22421.6	16278.5	22031.5	24066.4	20169.3	18692.8	25207
FBgn0020238	87074.2	79263	83163.7	80530.1	93854.3	90207.6	76560.2	73365.1	80903.6
FBgn0020248	4588.04	3367.65	4774.5	3293.77	3453.46	3860.78	4946.37	4667.85	4852.47
FBgn0020249	3481.76	2700.85	3575.21	5479.21	3976.76	3880.47	3880.83	4175.71	2928.9
FBgn0020251	2634.57	2416.72	2772.03	1640.07	2197.09	2482.64	2184.25	2065.72	2352.33
FBgn0020255	93087.6	86750.2	90467.5	108844	118588	126874	89753.4	94034.8	95434.6
FBgn0020257	449.527	505.898	394.061	814.782	1046.6	831.605	459.358	544.925	456.83
FBgn0020258	2.87466	12.5198	0	1.49959	1.84543	5.20054	2.2767	1.04731	2.42779
FBgn0020261	9696.26	8437.44	9663.41	3337.38	5879.44	6216.45	6637.8	6218.76	9168.58
FBgn0020269	43.046	59.5994	40.6588	130.063	101.342	97.6933	95.6071	66.0515	41.6082
FBgn0020270	4869.24	4560.67	4875	3764.52	3405.02	4128.69	3196.87	3320.28	3202.57
FBgn0020272	2637.38	2259.6	2680.61	1687.67	1772.21	1974.15	1947.9	1703.93	1806.27
FBgn0020277	0	2.50608	2.77769	0	2.73807	0.657214	1.14744	1.05617	2.41164
FBgn0020278	4008.34	4125.72	4117.1	3347.19	3923.23	4121.25	3653.85	4520.12	3869.36
FBgn0020279	65761.2	55365.8	62191.1	28888.5	50966.7	55771.1	49620.3	44455.6	61046.3
FBgn0020280	2.82183	12.1636	6.16483	0	4.85089	2.66738	4.72583	1.07658	4.0476
FBgn0020294	591.656	495.793	660.753	286.655	474.098	465.302	531.009	653.817	586.235
FBgn0020299	271.539	304.672	275.356	737.482	952.966	1179.72	972.108	725.584	716.621
FBgn0020300	505.472	331.743	454.449	422.282	348.276	232.66	311.342	437.267	393.035
FBgn0020304	8473.6	8824.46	8454.55	9547.73	12131.5	11434.5	9534.99	9532.42	11131.6
FBgn0020305	4700.1	3796.6	4410.12	5481.94	4720	5236.7	4660.74	4639.24	4107.5
FBgn0020306	79460.9	71309.1	88549.4	19393	41790.8	54700.1	43077.4	41015.7	65620.7
FBgn0020307	22.6187	20.3195	22.4396	13.8995	18.4572	8.00374	3.18906	7.22395	16.5773
FBgn0020309	15895.7	13741.4	15951.9	8470.21	12652.7	12970.8	11296.2	10795.2	13335
FBgn0020312	3822.28	3468.82	4401.88	1793.36	2181.26	2612.99	3817.95	3669.87	4358.09
FBgn0020369	20431.8	19604.6	21316.2	19425.3	15313.2	18101.2	22309.7	21108.7	17339.2
FBgn0020370	32517.5	29947.1	32241.6	13129.7	21628.5	24838.4	27491.7	24378.6	32117.1
FBgn0020371	0	0	0.979209	1.58898	0	0.639469	1.12557	2.07007	0
FBgn0020372	72.426	97.6462	66.8357	245.767	303.609	293.026	132.194	76.5428	81.4043
FBgn0020376	6.71621	14.9624	5.44102	1.57795	2.68431	0.660401	1.14605	1.05699	3.26436
FBgn0020377	0	6.57583	2.37454	4.92498	9.82767	12.2285	1.20282	0	1.65928
FBgn0020378	3.29254	23.7404	8.31152	1.37324	3.66005	6.83243	4.45157	2.28742	5.53149
FBgn0020379	2510.65	2563.84	2873.1	1203.63	1494.48	1467.02	1781.18	1827.13	2311
FBgn0020381	1235.75	1253.85	1299.56	1260.87	1300.18	1389.07	1076.47	1032.85	1194.52
FBgn0020385	1676.26	1500.12	1583.46	3713.83	2226.21	1734.75	1157.45	1147.05	2277.45
FBgn0020386	19113.8	16625.9	18722.7	7521.57	9207.6	10599.8	13289.3	13422	15732.4
FBgn0020388	4917.85	4724.03	4606.88	3851.86	3649.09	3407.12	4455.74	4419.89	4369.93
FBgn0020389	3947.63	3309.65	3951.64	2929.91	3281.41	3802.05	3531.68	2978.85	3055.55
FBgn0020391	160.53	187.622	169.389	84.9984	96.4285	148.922	89.0567	121.087	125.169
FBgn0020392	11600.5	9877.74	12018.4	9479.23	13070.9	12452.2	13659.2	12892	14011.8
FBgn0020399	1.94086	7.87368	3.7233	2.95465	4.15502	3.95329	5.97956	2.15414	1.61936
FBgn0020407	2590.88	2437.54	2451.6	2041.01	2138.47	2126.98	2471.56	2413.05	2600.38
FBgn0020412	18003	16038.9	18338.3	6907.32	10865.7	12635	9989.13	10515	13067
FBgn0020414	475.593	411.907	410.184	1081.74	782.784	645.079	629.495	541.924	461.618
FBgn0020415	2885.7	1961.81	2762.15	1366.64	844.353	778.922	2249.39	2274.56	1891.72
FBgn0020416	85.7034	51.6234	65.4262	498.857	303.893	307.056	235.608	162.034	176.848
FBgn0020429	6.78026	15.0367	3.66897	9.53178	4.50218	6.5187	4.53813	4.22289	2.41275
FBgn0020440	5968.73	5385.64	6220.15	4208.19	4836.78	5278.23	5477.88	5286.4	6127.3
FBgn0020443	60935.1	54909.5	59223.1	28332.9	43668	51059.6	47923.3	44396.1	52797.9
FBgn0020445	10553.1	9321.83	11029.2	2974.69	4177.13	4579.21	6490.58	6577.12	8683.25
FBgn0020493	1148.83	1006.65	1151.92	1331.65	1627.1	1588.97	1763.13	1557.33	2179.39
FBgn0020496	35655.5	31077.3	34742.1	28844.8	34849.6	32320.6	27823.2	27911.2	31001.5
FBgn0020497	26338.1	22517.9	27645.2	16376.1	25349.8	27755.7	27561.6	26047.4	29633.9
FBgn0020503	10520.2	10444	10847.2	7080.78	8072.64	8116.52	8043.25	7961.67	9538.25
FBgn0020506	9.22976	13.6755	5.98824	9.15374	3.22014	9.49661	2.22038	23.5136	0.809531
FBgn0020508	0	5.92803	0	0	2.2194	5.68627	1.15589	0	0.828095
FBgn0020509	0.945576	2.34935	0	3.44	0.918811	2.4634	1.11548	0	0
FBgn0020510	6472.74	5729.55	5954.46	5087.2	6093.1	5405.67	5334.9	5401.43	6344.45
FBgn0020513	8871.28	6868.56	8159.12	11575.2	13187.2	13318.4	8965.08	7115.08	8751.53
FBgn0020521	239.446	322.579	215.104	1010.86	874.631	771.159	658.289	618.829	345.576
FBgn0020545	2497.5	2157.01	2372.29	2425.34	2353.88	2363.53	2549.54	2626.08	2192.22
FBgn0020616	6573.93	6441.68	6780.93	2467.96	3621.75	3736.58	4687.22	5233.35	6035.91
FBgn0020617	8.79498	35.4084	5.62258	3.91624	3.96306	2.49167	6.93854	2.12822	1.65907
FBgn0020618	101441	109600	103835	111964	160903	155844	129512	126166	144018
FBgn0020620	6410.16	5200.09	6696.29	4057.54	4901.69	5278.54	5074.18	5001.25	6729.81
FBgn0020621	10162.6	9666.01	10348.5	4810.34	5905.87	6686.89	7727.19	7711.4	8378.09
FBgn0020622	12566.6	11901.4	13940.8	7974.13	10533.2	11060.9	12157.5	10799.3	13386.4
FBgn0020626	9194.21	9542.11	8657.11	6338.87	7389.83	7319.92	7474.27	7074.75	8480.46
FBgn0020633	13371.9	13441.5	13619.4	8865.94	8252.23	7934.89	11356	11470.6	11854.5
FBgn0020637	0	0	2.81528	0	0.835799	0	1.1819	0	0
FBgn0020638	0	0	0	0	0	0	0	2.12699	2.43548
FBgn0020639	0	0	0	0	0.814504	0.651935	1.17419	0	0.818608
FBgn0020640	0	0	0	0	0	0	0	1.06456	0
FBgn0020641	0	2.59814	0	0	0	0	0	0	0
FBgn0020642	0	1.39617	0	0	0	0	2.25102	0	0.782376
FBgn0020643	0	0	0	0	0	0	0	0	0
FBgn0020644	0	4.20491	0	0	0	0.616242	0	0	2.38613
FBgn0020645	3.00447	1.23565	0.98105	0	0.841573	0	0	0	0
FBgn0020647	5507.29	4324.54	5485.89	2426.57	2807.45	3241.57	3576.79	3512.99	4550.2
FBgn0020653	28250.1	25119.2	28988	19940.4	25651.3	28500.5	27990.1	28169.8	31971.4
FBgn0020655	8747.4	8008.01	8624.31	6170.04	6717.67	7296.29	8490.17	8336.52	8103.02
FBgn0020660	29825.3	22844.2	29419.5	30455.6	29660.8	30722.9	33311.4	33046.2	31536.7
FBgn0020762	3940.39	3240.49	3949.03	8000.17	10475.4	7389.96	6099.53	4640.81	6041.83
FBgn0020764	2822.14	2404.4	2877.38	2282.56	2745.31	2569.44	2782.45	2882.38	3376.96
FBgn0020765	4.00388	1.35672	1.94072	6.35983	4.17265	7.42709	1.13071	5.1899	0.787317
FBgn0020767	5025.05	4747.9	4965.35	2767.05	3864.77	4004.1	3423.19	3154.32	4198.12
FBgn0020880	2.06057	5.51216	1.0192	1.47438	3.84255	1.26601	1.13073	0	0.800438
FBgn0020887	10281.4	9526.82	10621	4581.5	6424.89	6788.4	7114.63	7050.74	9444.98
FBgn0020906	9.89324	7.3562	2.271	0	2.57781	1.76811	2.27583	0	0.794402
FBgn0020907	23.1047	12.1098	20.1433	1.53663	168.7	34.7213	85.8625	32.2814	0.828698
FBgn0020908	4.55376	6.3157	2.50603	100.539	50.2693	25.9992	82.1961	95.4882	87.1504
FBgn0020909	2162.38	1670.97	2102.38	2444.45	2231.24	2717.9	2968.53	2655.91	2187.13
FBgn0020910	128822	135367	152136	115813	179435	190218	170239	146887	182423
FBgn0020912	12.0119	49.6905	51.462	5.22937	74.2732	33.4098	8.06868	10.4232	1.83793
FBgn0020930	1987.05	2233.16	2103.08	1817.8	1848.34	1931.63	2328.78	2180.44	2237.18
FBgn0021738	158.448	187.071	129.971	8.5628	8.55817	13.9595	7.43931	8.7106	6.86632
FBgn0021742	0	5.44855	0.994106	4.35306	0	1.88347	1.14666	5.32284	0
FBgn0021750	1752.81	1423.02	1755.67	1710.61	2039.84	2406.58	2203.18	2150.38	2596.65
FBgn0021760	12782.7	12332.9	13176.8	5078.5	7516.56	8247.91	8163.8	8462.18	11162.8
FBgn0021761	14294.4	12704.1	15842	5783.48	9345.03	10955.4	11568.8	11128.1	15274.1
FBgn0021764	14428.9	13472.9	15708.8	5219.78	9064.57	11232.6	9042.15	9305.8	13072.6
FBgn0021765	14395.5	10099.6	14506.8	15313.2	11644.1	12904.8	13905.5	13662	10866.2
FBgn0021767	23.4766	17.296	18.6788	21.4003	21.1443	13.1299	16.0911	19.7805	20.8554
FBgn0021768	12903.8	11678.1	12749	12586	11974.5	12277.9	12372.7	11514.2	10984.6
FBgn0021776	22.6991	13.361	14.4879	27.5593	15.4933	25.1103	9.26469	12.3033	18.85
FBgn0021795	12242.7	8767.62	12400.5	9889.79	9395.38	10943.2	10876.8	9854.1	9220.09
FBgn0021796	7758.13	6762.49	8102.38	2587.17	4925.36	5953.83	6134.62	5541.11	8026.73
FBgn0021800	12585.1	10838.4	11980.1	5398.5	9085.4	10379.9	6737.1	6648.97	9606.77
FBgn0021814	2239.41	2252.81	2337.69	4916.06	3633.66	3187.1	3327.82	3414.48	2745.25
FBgn0021825	5631.94	4698.65	5391.52	6089.27	6021.35	5918.66	5978.86	6249.31	5275.58
FBgn0021847	4578.54	4237.96	4632.25	3211.86	3010.6	3047.51	3977.67	3750.79	3777.47
FBgn0021856	1976.45	1763.29	2000.77	3552.13	3507.37	2797.75	2506.76	2713	2779.6
FBgn0021872	18946.5	16364.1	18404.5	25870.1	28817.3	22092.3	22780.9	19424.8	23365.5
FBgn0021874	2832.37	2533.11	2788.6	3421.44	4151.43	4987.01	3708.48	2834.98	3403.44
FBgn0021875	1483.57	1306.1	1510.67	1924.04	2323.4	2335.62	2039.39	1687.45	2031.69
FBgn0021895	9162.8	8454.63	9167.04	7555.88	9497.06	9445.09	8924.98	8064.05	9573.5
FBgn0021906	8532.78	7740.81	8973.94	11217.3	9612.6	10764.8	10888.6	11454.7	8474.09
FBgn0021944	5699.74	4895.67	6092.76	3728.36	3671.73	4217.29	4522.86	4372.33	4489.53
FBgn0021967	5331.45	4625.79	5475.92	7515.99	7324.22	7311.71	5595.44	6268.46	5424.45
FBgn0021979	7386.84	7133.93	7311.86	5390.15	5764.79	5451.46	6523.64	6623.16	6288.05
FBgn0021995	11920.5	10727	10699.7	10069.1	14500.5	15685.4	12679.6	11346.2	13620.4
FBgn0022023	16486.1	16200.8	16552.6	19594.5	25366.9	25975.6	23984.6	21967.8	21766
FBgn0022027	1788.56	1663.14	1732.66	1869.14	1470.08	1619.76	1553.76	1660.31	1555.38
FBgn0022029	5176.01	4261.34	5156.61	3681.16	4994.33	5299.46	5450.49	4688.23	6377.24
FBgn0022069	19167.9	16646.2	18477.3	9100.53	15840.5	17549.8	15185.9	13014.3	19518.5
FBgn0022097	8384.71	9218.83	9167.56	11805.8	9667.45	9956.24	11717.3	10852.1	10243.6
FBgn0022153	7685.84	6960.57	8438.88	2960.44	4751.49	5217.6	5081.93	4792.77	6779.03
FBgn0022160	1477.24	1330.37	1308.73	2002.41	2061.05	1671.79	1372.11	1406.76	1285.09
FBgn0022213	23790.6	20720.6	24710.4	8875.49	11283.2	12893	15237.9	15520.5	21591.1
FBgn0022224	1901.61	1693.35	2325.5	4947.53	3173.22	3307.9	3199.7	3580.4	2456.56
FBgn0022238	16647.8	14153	16233.9	14709.1	16799.2	15718.1	15044.7	15884.3	16827.2
FBgn0022288	7015.74	6447.75	6587.28	7207.28	10521.9	11084.1	10133.1	9072.56	11123.3
FBgn0022338	14139	12839.7	13495.2	11769	8445.08	7463.95	13546.4	15328.4	12972.7
FBgn0022343	18110.6	19524.5	16834.4	17709	19063	21287.9	19823.8	19571.4	17325.1
FBgn0022344	2774.85	2832.96	2920.89	5604.33	4705.8	3971.89	3960.53	3845.73	3009.1
FBgn0022349	28458.8	24200.3	28401.1	16050	23607.4	24883.5	20487.2	19055.9	23218.3
FBgn0022355	489.539	642.724	371.854	13585.5	5356.08	11640	1453.17	748.171	1678.07
FBgn0022359	793.967	771.331	890.402	1410.72	908.746	805.008	2285.13	2600.63	1636.2
FBgn0022361	2329.77	2113.97	2405.7	3638.2	2790.91	2561.4	2971.7	2850.39	2605.94
FBgn0022382	11906.6	12255.2	11464.2	13891.3	14050	12923	11854.4	11283	11601.1
FBgn0022699	2223.74	2032.6	2390.02	1259.08	1548.37	1563.33	1773.17	1647.52	1983.54
FBgn0022700	7.35871	18.1429	2.06411	2.98119	7.06008	3.72397	2.19221	6.16181	1.61684
FBgn0022702	4536.28	3200.73	4353.83	927.962	920.829	856.297	3066.79	2962.7	3413.9
FBgn0022709	981.03	731.219	901.755	1353.98	1009.56	993.616	910.417	866.931	960.229
FBgn0022710	2328.94	2045.26	2571.98	1142.45	1848.86	1847.73	1240.93	1120.1	1553.9
FBgn0022724	2346.19	2013.48	2322.97	2047.35	1957.78	1898.03	2024.85	2296.66	2247.57
FBgn0022740	3.10083	2.79928	4.09716	2.74064	0.740129	0.65254	1.18105	0	0
FBgn0022764	42446	37441.2	45212.6	11093.7	19933.7	23073.5	22539	22536.1	33292.4
FBgn0022768	16027.5	13795.3	16654.5	6350.83	8050.39	8223.33	10237.9	10718.2	14017.4
FBgn0022770	39.6003	23.7913	21.9168	13.4593	42.5003	25.3645	20.6725	20.1233	14.2313
FBgn0022774	340.126	615.649	366.372	9036.54	8965.19	9146.28	7398.75	5286.02	5564.26
FBgn0022786	6018.71	5872.93	5757.4	3996.65	4240.81	4249.11	5438.81	5529.56	6068.46
FBgn0022787	6776.87	5981.63	7142.76	2907.97	4650.81	5019.73	5630.38	5513.24	6849.01
FBgn0022800	6.96967	21.3849	3.84048	7.40905	13.465	8.95184	11.4576	9.54205	7.2721
FBgn0022893	115383	109308	110836	83124.4	83158.1	84703.8	99250.6	101033	102538
FBgn0022935	3968.26	3617.11	4035.85	2486.27	2754	2718.26	3287.58	3523.75	4065.39
FBgn0022936	2198.41	1964.51	1926.39	2828.68	2355.67	1878.97	2320.43	2567.94	2478.18
FBgn0022942	7255.25	6020.37	8014.17	3869.53	5920.96	7010.97	6288.31	5346.95	6849.73
FBgn0022943	1346.76	1338.95	1380.56	2254.87	1541.86	1434.57	1770.29	1955.67	1431.2
FBgn0022959	31611.6	27233.9	29541.1	38203	44976.1	42530	39687.2	37619.7	40372
FBgn0022960	6101.25	5389.3	6369.97	3838.19	4818.46	4855.1	4724.03	5037.93	5905.76
FBgn0022981	14489.3	12938.5	14643.3	7834.91	8814.72	10327.2	12612.2	12640.8	13964
FBgn0022984	3202.84	3968.06	3062.7	6345.69	5248.29	5026.28	5270.8	5968.78	5325.87
FBgn0022985	13324.1	11967.2	12827.1	8516.63	10898.8	10267.4	11126.5	10477.8	11705
FBgn0022986	3041.38	2841.95	2956.44	4764.59	5334.98	5440.83	5545.39	5912.54	6360.4
FBgn0022987	5548.95	4855.09	5220.39	4365.72	4457.89	4088	4626.83	4963.13	5378.58
FBgn0023000	1569.91	1274.7	1492.09	1750.68	1429.49	1383.31	1417.6	1558.73	1275.55
FBgn0023001	439.627	434.015	464.866	226.313	453.714	591.269	468.93	448.587	449.693
FBgn0023023	499.594	412.947	641.229	508.006	512.47	598.757	685.128	603.043	734.051
FBgn0023076	320.744	418.092	357.359	239.526	313.064	333.087	279.805	213.476	319.987
FBgn0023081	7350.93	6775.96	7529.44	4064.87	5369.99	5408.44	5601.21	5686.03	7463.1
FBgn0023083	11273.7	11067.9	11615.8	5352	6355.17	6556.1	9131.78	10233.1	10422.9
FBgn0023090	155.478	92.0845	143.633	50.0787	54.0015	45.7159	48.1114	81.2219	63.9626
FBgn0023091	6.3448	18.039	0	18.3218	9.12378	4.97918	4.86137	21.9109	5.42526
FBgn0023094	6470.63	7472.82	7470.08	4743.47	4531	4643.98	5754.92	5845.74	6176.54
FBgn0023095	2205.78	1857.89	2038.57	1948.1	2343.27	2322	2395.47	2167.43	2204.87
FBgn0023096	9.67778	43.741	15.642	21.9749	15.8645	16.2752	11.4156	15.8313	6.43571
FBgn0023097	15318	14613.7	15313.2	5186.86	7663.67	8516.59	9316.97	9652.89	12045.6
FBgn0023129	9299.81	9828.24	9788.16	6853.48	6692.04	5960.41	7004.15	7931.45	8506.64
FBgn0023130	2672.5	2490.82	2964.03	1199.93	1570.02	1559.72	1931.54	2016.85	2457.79
FBgn0023143	73579.5	65577.3	69099.4	36120.9	54454.4	59876.9	61879.2	57843.6	69767.3
FBgn0023167	8414.54	5717.5	7911.92	6858.54	8986.91	9451	6806.16	6520.95	8190.33
FBgn0023169	9080.58	7568.17	9509.95	5913.93	6673.86	6858.75	8023.59	7419.46	8946.35
FBgn0023170	45225.5	35196.3	51025.9	117705	71255.1	74609.5	90454.9	88420.2	54860.8
FBgn0023171	1996.83	1738.25	1794.99	2313.55	2098.03	2222.99	2115.72	2242.88	2256.87
FBgn0023172	21493.3	20637.7	22658.6	6452.52	11446.9	11665.7	12761.4	12363.7	19252.1
FBgn0023174	14252.4	12503	13191.1	13902.3	15616.1	15634.4	13675.4	13696.7	14457.9
FBgn0023175	12491	12595.6	12433.1	18196.3	15103.7	14690.7	13603.4	15172.7	12952.1
FBgn0023177	6685.36	5576.59	6176.33	6769.94	6806.02	6493.44	7091.92	7085.22	6971.67
FBgn0023178	0.997987	8.95384	2.90313	0	0	0	0	0	0
FBgn0023179	4.00877	31.9876	7.82173	5.67654	4.07428	12.3019	9.42532	2.15512	5.87386
FBgn0023180	2492.44	2171.9	2231.73	2107.62	1304.71	1293.33	2256.78	2653.97	2056.47
FBgn0023181	3942.81	4017.14	3758.58	1900.52	1544.72	1864.95	2897.74	3159.47	2862.22
FBgn0023197	0	9.5634	2.84405	1.55065	1.7337	1.86017	1.11819	4.17268	1.60431
FBgn0023212	12819.6	10358.6	11395.8	13049.4	14449.9	12808.6	12481.4	12378.7	12616.8
FBgn0023213	70054.1	64427	70250.8	30880.6	60350.3	68575.4	56700.1	54240.6	71397.2
FBgn0023214	399.378	294.899	271.626	711.685	460.067	380.426	509.174	785.034	471.544
FBgn0023215	25185.7	23192.2	24788.1	13139.4	17395.2	15103.7	16437.3	16927.8	21082.7
FBgn0023216	4013.79	3778.5	3881.04	2564.15	2711.47	3185.39	2856.32	3027.74	3825.4
FBgn0023388	8733.34	7795.63	8669.79	2792.99	4560.91	5338.26	5696.17	5262.87	6854.62
FBgn0023395	6144.76	5254.83	6550.46	3424.25	2980.63	3476.23	5351.59	5612.98	5744.31
FBgn0023407	11680.8	10226.6	11724.1	7099.86	9182.82	8829.23	8196.89	9265.35	11327.1
FBgn0023415	0.98518	1.37006	3.95639	1.59421	0.805908	1.82282	2.2665	0	0.795352
FBgn0023416	32.9922	66.7868	28.0386	31.994	28.5781	27.5735	39.6224	29.2653	52.9683
FBgn0023441	9384.26	8084.08	9661.67	4952.32	7141.71	7784.36	7608.34	7187.55	9321.34
FBgn0023458	20568.5	18695.7	22164.1	6669.55	11526.3	13593.1	14417.3	13320.3	18871.9
FBgn0023477	13278.7	11435.1	12771.7	21793.6	16448.7	13829.3	14004.7	14018.5	11461.9
FBgn0023479	325.787	449.402	301.191	3400.92	4480.87	4545.09	2188.46	2103.16	2179.24
FBgn0023489	7.06974	23.2002	3.98586	7.28862	13.4564	3.80999	0	7.32841	5.69386
FBgn0023495	9.24622	6.78984	5.9633	18.1171	17.4802	13.2861	11.3177	8.36979	4.81518
FBgn0023496	1.03972	6.72419	2.00936	3.05735	1.63461	1.86248	2.22228	3.11524	3.97695
FBgn0023506	4256.03	3835.73	3562.63	4128.49	3622.71	3151.73	4186.71	4349.05	4177.96
FBgn0023507	782.91	792.954	816.888	1279.83	1446.29	944.371	748.071	585.529	770.067
FBgn0023508	6089.69	5554.88	6022.64	3695.43	4490.73	4231.36	4664.07	5321.94	6080.97
FBgn0023509	6037.55	5223.08	6073.5	2824.72	4079.02	4250.16	4553.68	4023.23	6055.27
FBgn0023510	9141.28	7342.72	9727.02	3137.69	5175.14	5895.99	5235.34	5222.51	6701.03
FBgn0023511	4024.38	3960.99	4059.92	1375.55	1884.02	2318.79	2842.54	2620.54	3395.91
FBgn0023512	5127.06	4358.12	5007.07	2992.56	4139.81	4849.07	4330.07	3551.25	4281.43
FBgn0023513	4212.22	3695.81	4174.84	1253.33	1681.62	2118.1	3099.79	2992.1	3743.6
FBgn0023514	4918.91	4935.11	4719.11	4577.86	5294.14	5637.65	4187.45	4018.51	4254.38
FBgn0023515	24608.1	24231.7	25922.7	8443.89	11575.9	13012	14985.4	15760.1	23526
FBgn0023516	2943.71	2727.19	2846.89	2688.59	2588.55	2431.07	2822.53	2625.31	2793.87
FBgn0023517	4005.92	3193.69	3744.26	5704.17	4631.89	4294.16	4551.43	4581.73	3436.43
FBgn0023518	6804.29	6380.69	7411.17	2266.84	3873.87	4355.38	3900.33	3860.65	5995.17
FBgn0023519	2625.51	2001.27	2270.02	3037.98	3447.09	3132.8	2478.86	2843.5	2311.19
FBgn0023520	1194.12	1063.5	1187.82	808.781	1156.25	1218.07	945.365	820.088	905.062
FBgn0023521	1153.19	1253.12	1149.19	1490.8	1402.24	1787.2	1682.09	1639.67	1558.77
FBgn0023522	12014.2	11898.8	11711.4	6158.62	8453.36	9251.28	9781.52	9300.07	11205.5
FBgn0023523	4.1994	8.29486	5.16469	7.34983	11.0245	15.5582	12.1974	3.09377	15.3849
FBgn0023524	24.1508	58.9713	28.2596	18.188	9.99389	14.0776	7.95036	12.7093	8.18724
FBgn0023525	76.7771	56.6686	96.3077	265.802	163.869	202.924	122.512	106.735	80.3307
FBgn0023526	13639.5	12304.2	14121.2	10300.9	11962.3	9138.55	9067.99	9294.53	9532.76
FBgn0023527	7889.66	7092.02	6867.33	6211.72	7216	8625.3	8586.12	7275.74	7863.27
FBgn0023528	26854.2	24225.9	27423.7	20819.5	20705.3	17755.4	25806.6	27686	25577.4
FBgn0023529	33577.6	27415.1	33811.1	15617.7	24830.6	27736.4	27059.3	22525.2	29303.2
FBgn0023530	1620.89	1416.04	1693.89	2701.19	1410.59	1494.8	1903.69	2251.37	1462.64
FBgn0023531	2018.65	2401.13	2474.17	386.121	729.817	790.739	872.506	915.553	1481.84
FBgn0023534	2.19774	9.94078	3.40861	12.4009	5.96085	14.2413	2.18254	7.83179	4.84439
FBgn0023535	59.5505	16.0082	52.7455	318.117	121.006	76.0665	14.7197	37.4267	60.3082
FBgn0023536	2182.71	1819.98	1998.67	1368.1	1684.57	1863.43	1672.88	1574.1	1793.21
FBgn0023537	11439.8	10017.2	11457.8	5924.49	8684.63	11061	10223	9751.08	10678.4
FBgn0023540	1025	1086.37	1097.85	1158.58	795.76	838.127	1198.24	1427.27	1398.46
FBgn0023541	9.96682	9.30817	6.68015	7.72873	19.9648	18.6129	7.82957	3.10532	23.7901
FBgn0023542	5717.33	4611.18	5411.53	4649.49	6851.44	8207.78	6041.48	5012.78	6714.35
FBgn0023545	2533.91	2243.05	2581.08	2589.63	2381.35	2573.94	2735.15	2559.95	2420.78
FBgn0023549	3682.31	3834.13	3911.93	6507.9	10122.2	6947.92	5097.47	3823.06	6091.36
FBgn0023550	57.8191	61.293	42.1722	157.528	106.754	41.4799	25.286	26.7628	40.1437
FBgn0024150	101.984	95.3044	110.166	39.4755	56.9712	58.6737	94.8647	60.9138	79.9774
FBgn0024177	11887	12961.6	11936	8541.29	12091.3	14621.2	15758.3	14957.3	15397.1
FBgn0024179	441.965	536.471	558.25	596.665	1002.4	1017.86	870.469	555.271	922.286
FBgn0024183	9543.17	8647.92	7907.34	13010.1	19905.6	17640.9	12672	11271.6	12736.7
FBgn0024184	18.9979	19.3747	12.5634	13.2594	12.162	19.2879	4.85677	4.12219	4.28454
FBgn0024187	4886.72	4301.44	4792.84	2095.24	2616.68	2833.67	2822.75	2843.43	3303.66
FBgn0024188	8560.91	9060.07	8760.81	8132.52	8212.1	8178.71	8415.61	8725.96	8519.22
FBgn0024189	19.5911	49.5836	16.2285	23.6479	12.2212	14.8261	9.39887	12.8445	11.5976
FBgn0024191	2517.31	2297.42	2536.45	1452.87	1541.3	1616.12	1849.65	1695.24	1889.23
FBgn0024194	2240.62	1950.23	2358.29	1553.67	1651.74	2376.66	1938	1812.69	1778.05
FBgn0024196	4091.21	3434	3906.39	9007.1	4449.48	5538.98	5841.66	6887.16	4107.8
FBgn0024222	3112.78	2775.9	3025.12	3208.96	2979.06	2753.26	2646.06	2733.74	2762.5
FBgn0024227	1968.92	1506.08	2082.04	1738.81	1327.8	1145.9	1842.18	2040.66	1683.26
FBgn0024230	2572.94	2354.02	2528.31	3616.56	3015.63	2384.78	3031.38	3257.97	2660.55
FBgn0024232	8.11453	41.3438	10.1792	3.27418	4.54101	4.51085	5.14334	11.1005	2.66406
FBgn0024234	951.108	796.941	792.091	2169.83	2200.08	1855.72	1471.76	1141.98	996.196
FBgn0024236	13959.8	14106.7	14072.8	6000.75	9656.54	11034.1	10416.1	10161.7	13806.4
FBgn0024238	14506.2	12906.9	14495.6	12474.9	14955.3	13807.8	12414.6	13300.2	11716.2
FBgn0024244	9.93818	38.5688	15.2257	95.1331	143.845	37.6801	37.108	41.2678	84.3817
FBgn0024245	1389.95	1236.18	1464.97	1175.97	1031.87	1122.86	1316.26	1387.56	1412.04
FBgn0024248	3473.08	3283.9	3979.52	3061.55	4346.25	4503.43	3263.99	3356.46	4163.66
FBgn0024249	2.88748	5.42557	0.952753	1.65348	0	1.24398	0	1.02305	1.58343
FBgn0024250	1158.61	1206.9	1380.64	472.054	512.289	566.529	1340.21	1015.02	1178.84
FBgn0024251	16805.7	15245.4	17175.9	7812.96	10152.3	10436	12725.2	12644.2	15727.4
FBgn0024273	4325.64	4062.34	4595.37	3538.67	4242.4	4250.1	3872.15	3948.63	4607.39
FBgn0024277	8114.11	7637.69	8081.21	7567.84	7913.34	7512.48	6653.53	7489.42	8897.87
FBgn0024285	6350.31	5830.48	6634.28	5574.52	7262.3	7000.51	6866.56	5938.81	6998.81
FBgn0024288	0	2.75524	2.09732	2.8818	5.22087	0.633499	1.16472	6.46495	2.45497
FBgn0024289	170.135	263.598	201.104	3918.32	1211.34	479.598	77.1119	122.244	630.2
FBgn0024291	12934.6	11172	13712.1	7232.27	8516.22	7810.44	9662.35	10423.3	10999
FBgn0024293	218.57	164.78	183.928	2051.55	784.966	625.131	298.762	219.658	296.97
FBgn0024294	9.27872	15.5165	7.1167	31.0418	20.6744	18.1023	3.37575	7.22686	3.9675
FBgn0024314	10718.9	7314.61	10358.3	5449.51	6910.2	8305.66	8378.9	7567.83	7972.78
FBgn0024315	5728.29	5284.5	5426.18	4447.32	5557.03	5226.46	5535.67	5959.91	4379.13
FBgn0024319	60.3686	55.6719	51.1106	26.8943	40.0155	22.0186	53.3349	57.5379	31.7806
FBgn0024320	4520.12	4002.08	4877.23	5185.2	6157.7	5883.58	4817.36	3958.45	4336.26
FBgn0024321	866.979	923.588	810.951	1844.81	2668.88	2184.95	1406.51	1679.57	1458.92
FBgn0024326	9993.02	7717.92	10021.4	5944.06	7465.88	7487.32	7748.82	7250.58	8629.44
FBgn0024329	11736.8	9769.32	12133	5148.18	7026.61	7428.13	8846.37	8494.96	10897
FBgn0024330	2815.19	3068.12	3066.29	2739.57	3663.64	3380.5	3189.45	3238.38	3623.24
FBgn0024352	33351.4	28559.4	32575.7	25339	31912.1	33456.5	34583.9	33658.6	36438.9
FBgn0024360	2705.64	2320.55	2542.83	1692	2170.16	2378.36	2528.63	2322.08	2341.52
FBgn0024361	7.16737	20.8338	12.2774	71.978	50.676	27.2914	11.2845	21.2114	28.1445
FBgn0024362	12795.3	11181.5	11763.1	10412.3	12155.5	12596.6	12401.8	11526.6	13438.8
FBgn0024364	10007.3	8398.65	9660.16	5384.48	8776.81	9287.36	8174.09	6929.25	11139.6
FBgn0024365	6221.43	5564.36	5946.27	3800.44	4694.03	5009.22	5113.6	4914.22	5702.03
FBgn0024366	365.874	347.997	417.91	664.403	1060.77	1113.64	337.693	379.957	504.124
FBgn0024371	7094.9	5566.03	6608.67	6970	5828.32	5322.73	6613.83	7420.63	6601.36
FBgn0024432	8625.1	7564.66	8562.96	16012.1	10468.4	8635.69	9504.63	11302	8645.05
FBgn0024491	3378.46	3493.85	3134.92	6606.29	3798.64	3637.58	3875.93	4504.27	2821.83
FBgn0024509	8135.88	7810.19	7813.15	11241.6	9900.94	9157.46	9903.91	9750.91	7996.89
FBgn0024510	3451.94	3288.35	3661.56	1981.44	2363.25	2450.5	3265.07	3402.94	3561.82
FBgn0024542	2768.04	2203.48	2463.59	3052.57	2033.7	2027.32	2823.13	3302.45	2406.88
FBgn0024555	15754.3	13278.1	15922.1	8480.21	10304.8	10175.6	11901	11546.7	12990
FBgn0024556	15796.1	14784.9	15068	18319.3	20641	21840.3	17292.1	16718.6	15052.5
FBgn0024558	6727.14	6045.17	6751.88	6156.85	7033.35	7616.05	7383.69	7156.01	6975.77
FBgn0024689	3780.54	3703.91	4291.55	2113.82	2724.18	3086.87	3458.26	3193.34	4224.11
FBgn0024698	6945.64	5831.6	7321.46	3714.72	4926.22	5488.99	6255.13	6241.38	6876.59
FBgn0024728	6896.63	5836.87	7164.76	7245.24	5973.01	5281.52	6391.26	6522	6649.27
FBgn0024732	11266.1	10167.3	10738	4573.3	5534.81	5863.85	3244.9	2420.75	3565.29
FBgn0024733	104652	70395.3	107454	163725	137230	152907	143211	136150	102360
FBgn0024734	14269.6	11477	14648.8	14626	16506.1	13844.5	15358.1	17020.8	16019
FBgn0024740	0	23.4765	4.04069	24.4738	14.6131	3.45248	5.62346	9.68259	6.22607
FBgn0024754	1820	1719.55	1879.06	3856.63	2498.36	2165.94	2464.36	2257.08	2179.17
FBgn0024804	4741.2	4161.3	4605.02	6373.71	5648.09	5222.91	7970.03	7896.62	8428.55
FBgn0024806	8038.58	8131.69	8817.06	4676.76	6622.23	7121.92	6732.14	7016.92	9292.92
FBgn0024807	5720.31	6645.55	6684.12	3770.36	6208.25	5758.78	4201.19	4366.08	6489.43
FBgn0024811	9660.3	7892.87	8456.72	12325.3	10642.3	10415.9	10972.4	11739.5	11061.6
FBgn0024814	14749.1	12610.2	13685.7	16316.9	15738.3	15489.5	16701.1	17149.9	14593.5
FBgn0024833	7346.55	7270.66	7312.02	6488.96	6223.55	5907.49	7012.34	6764.19	6892.17
FBgn0024836	22.1883	108.12	24.2364	147.777	196.305	204.597	43.9699	20.0887	28.4193
FBgn0024841	4934.23	4226.12	5097.98	3321.81	3017.2	2943.74	3782.74	4057.55	3636.19
[truncated: 11,859 more rows]

## Sheet: SpnE_RNAseq_null_over_WT_diff
gene	baseMean	log2FoldChange	lfcSE	stat	pvalue	padj
FBgn0000008	2549.19	-0.768799	0.208645	-3.68472	0.000228956	0.000857262
FBgn0000014	444.749	1.79198	0.175745	10.1964	2.05666e-24	1.16995e-22
FBgn0000015	55.7794	1.35041	0.419434	3.2196	0.00128371	0.00395897
FBgn0000017	14347.5	-0.781228	0.211786	-3.68877	0.000225341	0.000846759
FBgn0000018	1422.66	0.148582	0.143179	1.03774	0.299392	0.416049
FBgn0000022	6.55859	6.6007	1.94477	3.39407	0.000688609	0.00229319
FBgn0000024	87.0131	1.11262	0.333896	3.33222	0.000861561	0.00279193
FBgn0000028	8.16762	1.16	0.896174	1.29439	0.19553	0.297676
FBgn0000032	6452.4	-0.646232	0.180384	-3.58254	0.000340268	0.00122648
FBgn0000036	199.818	4.07062	0.932621	4.36471	1.27289e-05	6.26683e-05
FBgn0000037	15.5533	0.171175	0.550327	0.311042	0.755769	0.824924
FBgn0000038	14.6623	-2.20929	0.717638	-3.07855	0.00208009	0.00607583
FBgn0000039	3.33156	-1.85481	1.3858	-1.33844	0.180753	0.279947
FBgn0000042	213776	0.087931	0.0984803	0.892879	0.371922	0.489773
FBgn0000043	32120.7	0.991156	0.118558	8.36007	6.26808e-17	1.88059e-15
FBgn0000044	14819.9	2.285	0.304838	7.49579	6.59015e-14	1.31929e-12
FBgn0000045	7.86995	1.10466	0.96601	1.14353	0.25282	0.365107
FBgn0000046	855.201	2.04012	0.346608	5.88595	3.95775e-09	3.88042e-08
FBgn0000047	20.0989	2.50177	1.04065	2.40404	0.0162152	0.036614
FBgn0000052	9656.54	-0.12684	0.234711	-0.54041	0.588914	0.688425
FBgn0000053	8094.76	-0.00936937	0.220389	-0.0425129	0.96609	0.977919
FBgn0000055	22369.4	0.247447	0.219827	1.12565	0.260315	0.37349
FBgn0000056	148.246	-0.0315518	0.256825	-0.122853	0.902223	0.93207
FBgn0000057	3506.64	-0.28717	0.122931	-2.33603	0.0194896	0.0430353
FBgn0000061	2.40812	-1.89392	1.51371	-1.25117	0.210871	NA
FBgn0000063	2350.06	-0.669087	0.118675	-5.63797	1.72062e-08	1.52913e-07
FBgn0000064	14007.4	-0.130011	0.118143	-1.10045	0.271137	0.385598
FBgn0000071	5.80589	-0.673762	0.994642	-0.677391	0.498158	0.608519
FBgn0000075	1447.22	-1.0546	0.282343	-3.73516	0.000187595	0.000718071
FBgn0000077	1605.29	-0.0993589	0.185476	-0.535698	0.592167	0.691383
FBgn0000078	45.8373	2.95276	0.689894	4.28002	1.86878e-05	8.89568e-05
FBgn0000079	80.5195	4.56813	1.56741	2.91445	0.00356315	0.00974165
FBgn0000083	12317.9	0.705338	0.222921	3.16407	0.00155581	0.00471213
FBgn0000084	6378.18	0.0640447	0.137082	0.467198	0.640358	0.732943
FBgn0000092	5.08002	-0.63708	0.970089	-0.656723	0.511359	0.620633
FBgn0000097	7923.03	-0.600506	0.137998	-4.35157	1.35167e-05	6.6348e-05
FBgn0000100	167917	0.534502	0.146681	3.64399	0.000268448	0.000986799
FBgn0000108	516.442	1.45708	0.275482	5.28919	1.22857e-07	9.36175e-07
FBgn0000109	957.15	-0.729341	0.17535	-4.15936	3.19145e-05	0.000144042
FBgn0000114	71562.6	-0.563813	0.156104	-3.61178	0.000304099	0.00110618
FBgn0000115	5272.18	0.311294	0.199701	1.5588	0.119044	0.19935
FBgn0000116	14648.8	1.8028	0.112863	15.9734	1.95817e-57	7.03166e-55
FBgn0000117	30216	-0.196022	0.0956181	-2.05005	0.0403594	0.080404
FBgn0000119	1852.19	-0.731282	0.189871	-3.85146	0.000117414	0.000470599
FBgn0000120	2.30504	-2.74598	1.57751	-1.7407	0.0817357	NA
FBgn0000121	2.00683	-0.707869	1.67058	-0.423727	0.671765	NA
FBgn0000137	2.43546	-0.546218	1.36911	-0.398959	0.689923	NA
FBgn0000139	2533.19	-0.148278	0.173799	-0.853157	0.393572	0.510157
FBgn0000140	16095.3	-1.15171	0.219227	-5.2535	1.4924e-07	1.11358e-06
FBgn0000146	9223.94	-0.252591	0.267008	-0.946006	0.344146	0.46166
FBgn0000147	4192.24	-0.513677	0.155735	-3.2984	0.00097237	0.00309859
FBgn0000150	56514.5	0.547491	0.127165	4.30537	1.66706e-05	8.02522e-05
FBgn0000152	1508.7	-0.201071	0.103093	-1.95038	0.0511306	0.098526
FBgn0000153	18.5479	-0.35741	0.590595	-0.605169	0.545066	0.649389
FBgn0000157	18.0992	-0.48213	0.506203	-0.952444	0.340872	0.458446
FBgn0000158	2599.58	-1.70397	0.183938	-9.26382	1.97253e-20	8.52119e-19
FBgn0000163	7237.91	-0.489767	0.0948791	-5.16202	2.44304e-07	1.74258e-06
FBgn0000166	4990.36	-0.950056	0.120598	-7.87786	3.33039e-15	7.76258e-14
FBgn0000173	12949	0.437355	0.147904	2.95701	0.00310639	0.00862211
FBgn0000179	12.3356	0.832806	0.66836	1.24604	0.212748	0.318734
FBgn0000180	386.91	2.32645	0.186344	12.4847	9.04396e-36	1.06045e-33
FBgn0000181	149902	0.49267	0.138452	3.5584	0.000373118	0.00132946
FBgn0000182	75156.8	-1.22766	0.238757	-5.1419	2.7197e-07	1.9232e-06
FBgn0000183	16712.4	-0.72754	0.157014	-4.63359	3.59372e-06	2.02528e-05
FBgn0000206	3.94186	-0.929614	1.18049	-0.787478	0.431002	0.54677
FBgn0000212	10668.5	-1.25918	0.247774	-5.08198	3.73528e-07	2.55843e-06
FBgn0000216	54.2413	6.52925	1.06603	6.12482	9.07884e-10	9.91682e-09
FBgn0000221	716.293	-0.0794974	0.148477	-0.535418	0.592361	0.691469
FBgn0000227	2.54293	-1.66583	1.43059	-1.16444	0.244246	NA
FBgn0000228	8564.21	-0.947017	0.204079	-4.64045	3.47652e-06	1.96598e-05
FBgn0000229	1747.65	1.00669	0.14581	6.90417	5.04986e-12	7.83103e-11
FBgn0000233	14.7835	-0.846798	0.829259	-1.02115	0.307183	0.424056
FBgn0000239	21143.2	-0.289715	0.120394	-2.40638	0.0161114	0.0364572
FBgn0000241	22.0175	-0.719781	0.465097	-1.5476	0.12172	0.202913
FBgn0000244	1573.46	1.09405	0.139669	7.83316	4.75751e-15	1.08902e-13
FBgn0000246	5080.87	0.188636	0.158002	1.19388	0.232524	0.34181
FBgn0000247	4755.46	-0.873262	0.230261	-3.79249	0.000149147	0.000583538
FBgn0000250	17550.5	-0.560142	0.132979	-4.21226	2.52833e-05	0.000117197
FBgn0000251	12339.5	-0.976846	0.155982	-6.26257	3.78687e-10	4.37776e-09
FBgn0000253	82678.4	0.197551	0.102103	1.93481	0.0530134	0.10158
FBgn0000256	2466.82	-0.769231	0.157121	-4.89577	9.79204e-07	6.26157e-06
FBgn0000257	3295.95	-0.271868	0.110208	-2.46687	0.0136299	0.0314438
FBgn0000259	25102.7	0.549889	0.195317	2.81536	0.0048722	0.0128203
FBgn0000261	6448.46	0.46852	0.135185	3.46577	0.000528709	0.00181193
FBgn0000273	12931.7	-0.571377	0.162868	-3.50822	0.000451124	0.00157087
FBgn0000274	86.1665	0.403459	0.384667	1.04885	0.294246	0.411049
FBgn0000276	228.557	4.01685	0.910651	4.41097	1.02909e-05	5.20021e-05
FBgn0000277	35.62	1.46753	0.983386	1.49232	0.135615	0.221893
FBgn0000279	1.11164	-0.367201	2.55845	-0.143525	0.885876	NA
FBgn0000283	23775.2	-0.569607	0.212559	-2.67976	0.00736745	0.0183922
FBgn0000286	4928.54	-0.850667	0.18319	-4.64364	3.4232e-06	1.93964e-05
FBgn0000287	20.6119	-0.394618	0.648604	-0.608411	0.542915	0.647632
FBgn0000289	16865.3	-0.689651	0.203375	-3.39103	0.000696307	0.00231585
FBgn0000299	22729.7	0.140735	0.276285	0.509382	0.610484	0.707253
FBgn0000303	6.67658	-1.00299	0.941208	-1.06564	0.286588	0.402983
FBgn0000307	18770.6	-0.913095	0.236984	-3.85297	0.000116692	0.000467866
FBgn0000308	45716.8	0.481828	0.104199	4.62411	3.76212e-06	2.10736e-05
FBgn0000316	7621.23	0.298734	0.112531	2.65468	0.00793831	0.0195833
FBgn0000317	6348.38	-0.945538	0.280736	-3.36807	0.000756954	0.00249372
FBgn0000318	6094.26	0.487165	0.209016	2.33075	0.0197663	0.0435709
FBgn0000319	42861.4	-0.262184	0.208382	-1.25819	0.208324	0.313208
FBgn0000320	1473.58	0.559724	0.135782	4.12222	3.75241e-05	0.000166998
FBgn0000326	1562.25	-0.0618981	0.10526	-0.588049	0.5565	0.659534
FBgn0000330	2245.37	0.0596608	0.142626	0.418303	0.675725	0.762522
FBgn0000337	20.0446	-0.555937	0.491331	-1.13149	0.257848	0.370866
FBgn0000339	2616.45	0.162565	0.169008	0.961879	0.33611	0.453741
FBgn0000346	1729.55	1.28315	0.158815	8.07949	6.5036e-16	1.67188e-14
FBgn0000351	3616.62	-1.22544	0.134661	-9.10019	9.0171e-20	3.66132e-18
FBgn0000352	5915.16	-0.853984	0.131323	-6.50292	7.87782e-11	1.00582e-09
FBgn0000355	337863	-2.26973	0.287938	-7.88269	3.20396e-15	7.49832e-14
FBgn0000356	48253.9	-1.60262	0.559178	-2.86603	0.00415661	0.0111259
FBgn0000357	78387.8	-2.76659	0.339577	-8.14715	3.7259e-16	1.00503e-14
FBgn0000358	92196.8	-1.44093	0.818184	-1.76113	NA	NA
FBgn0000359	165240	-1.75304	0.277484	-6.31765	2.65571e-10	3.14282e-09
FBgn0000360	321555	-2.39193	0.223343	-10.7097	9.16893e-27	6.05518e-25
FBgn0000370	35541.4	1.28302	0.145119	8.84115	9.47383e-19	3.37039e-17
FBgn0000376	7639.15	-0.889492	0.137379	-6.47471	9.4992e-11	1.19557e-09
FBgn0000377	3458.09	0.0119772	0.157906	0.0758501	0.939538	0.959751
FBgn0000382	9447.11	-1.0629	0.194234	-5.47227	4.44298e-08	3.68092e-07
FBgn0000384	8450.11	0.0199541	0.178184	0.111986	0.910835	0.938009
FBgn0000392	57145	-1.08493	0.235678	-4.60345	4.15557e-06	2.30018e-05
FBgn0000394	1705.12	0.526898	0.123158	4.27824	1.88377e-05	8.9485e-05
FBgn0000395	796.151	1.82771	0.18072	10.1135	4.81539e-24	2.71243e-22
FBgn0000404	78778	-0.613005	0.11047	-5.54907	2.87197e-08	2.47204e-07
FBgn0000405	114453	-0.54226	0.111408	-4.86733	1.13114e-06	7.11434e-06
FBgn0000406	1231.13	2.33012	0.417871	5.57618	2.45852e-08	2.13537e-07
FBgn0000411	17.0428	1.48539	0.782218	1.89895	0.0575716	0.108791
FBgn0000412	30170.6	0.0838868	0.13268	0.632248	0.527225	0.634188
FBgn0000414	5352.23	-1.00561	0.180052	-5.58512	2.3354e-08	2.03855e-07
FBgn0000416	74605	0.466453	0.195408	2.38707	0.0169832	0.0380863
FBgn0000422	46.1305	0.182412	0.496491	0.367403	0.713319	0.792339
FBgn0000426	5621.4	0.662636	0.125772	5.26853	1.37524e-07	1.03898e-06
FBgn0000427	333113	-1.39153	0.31542	-4.41166	1.02581e-05	5.18819e-05
FBgn0000439	13.3529	-3.74097	0.811318	-4.61097	4.00792e-06	2.22703e-05
FBgn0000442	37.4485	0.734587	0.713452	1.02962	0.303187	0.420194
FBgn0000447	5324.94	-0.0468623	0.176637	-0.265303	0.790776	0.851941
FBgn0000448	1590.18	-0.472595	0.393641	-1.20058	0.229916	0.339105
FBgn0000449	224.523	0.57375	0.253414	2.26408	0.0235689	0.0507743
FBgn0000451	80.6303	0.931034	0.381087	2.4431	0.0145618	0.0333458
FBgn0000454	35297.3	0.769498	0.153088	5.02652	4.99468e-07	3.3388e-06
FBgn0000455	3912.19	0.721015	0.199273	3.61823	0.000296625	0.0010807
FBgn0000459	35.9732	1.39865	0.421086	3.32154	0.000895221	0.00288632
FBgn0000463	7209.59	-1.00732	0.224416	-4.48863	7.16833e-06	3.74075e-05
FBgn0000464	4171.09	-1.02072	0.272042	-3.75207	0.000175379	0.000676041
FBgn0000473	56.0975	0.362283	0.375395	0.965072	0.334509	0.452057
FBgn0000477	95.299	2.46996	0.387292	6.37751	1.7999e-10	2.19096e-09
FBgn0000479	6332.94	-0.757616	0.194847	-3.88827	0.000100963	0.000409374
FBgn0000482	2481.96	-0.165933	0.192363	-0.862603	0.388356	0.505299
FBgn0000489	2698.78	0.0171806	0.157719	0.108932	0.913256	0.939585
FBgn0000490	436.177	1.11047	0.196409	5.65385	1.5689e-08	1.40406e-07
FBgn0000492	15.7999	0.576758	0.543787	1.06063	0.288857	0.405193
FBgn0000499	5513.33	-0.211233	0.125257	-1.6864	0.0917193	0.160434
FBgn0000500	3.20058	-0.647136	1.52397	-0.424639	0.6711	0.758161
FBgn0000504	237.76	1.39588	0.225269	6.19648	5.77409e-10	6.47318e-09
FBgn0000520	2566.06	-0.488736	0.174331	-2.8035	0.00505511	0.0132501
FBgn0000524	8995.46	-0.391873	0.0981876	-3.99106	6.57778e-05	0.000276768
FBgn0000527	6.41482	-0.964954	0.965672	-0.999256	0.31767	0.434359
FBgn0000529	2.31937	-0.830629	1.55902	-0.532788	0.594181	NA
FBgn0000533	1953.66	-0.403709	0.163258	-2.47283	0.0134049	0.0309868
FBgn0000535	41.1909	0.593256	0.601536	0.986236	0.324017	0.441515
FBgn0000536	4248.06	-0.407922	0.135974	-2.99999	0.00269985	0.00761886
FBgn0000541	40817.3	-1.27058	0.23967	-5.30136	1.14944e-07	8.80932e-07
FBgn0000542	931.188	-0.700318	0.264379	-2.64892	0.00807501	0.0198779
FBgn0000543	3960.7	-0.261796	0.098443	-2.65937	0.00782872	0.019342
FBgn0000546	5880.02	-0.747298	0.180087	-4.14965	3.32984e-05	0.000149817
FBgn0000547	14158.7	-0.646986	0.170284	-3.79944	0.000145022	0.00056953
FBgn0000551	1.60348	-1.09671	2.2013	-0.498212	0.618335	NA
FBgn0000557	139.44	2.48209	0.424421	5.84818	4.96984e-09	4.78295e-08
FBgn0000559	380713	0.172956	0.205682	0.84089	0.40041	0.51703
FBgn0000560	2.77479	-3.44879	1.66174	-2.0754	0.0379493	0.0763972
FBgn0000562	10604.8	-0.466778	0.205562	-2.27074	0.0231629	0.0500216
FBgn0000564	2.01438	-2.75799	2.1452	-1.28566	0.198563	NA
FBgn0000565	1774.63	-0.307881	0.214951	-1.43233	0.15205	0.243106
FBgn0000566	6208.41	-0.187401	0.191146	-0.980407	0.326885	0.444622
FBgn0000567	1852	-0.924088	0.250856	-3.68374	0.000229834	0.000859988
FBgn0000568	7417.03	0.277448	0.233371	1.18887	0.234491	0.343866
FBgn0000575	9016.03	0.353758	0.154273	2.29306	0.0218446	0.04752
FBgn0000576	3.40854	-0.538813	1.34349	-0.401056	0.688379	0.772854
FBgn0000577	9.76059	-1.49155	0.849408	-1.75599	0.0790902	0.141407
FBgn0000578	6452.2	-0.534135	0.15005	-3.55972	0.000371257	0.00132406
FBgn0000579	44819.2	-0.646267	0.0995017	-6.49503	8.30157e-11	1.0564e-09
FBgn0000581	21500.5	-0.926668	0.264875	-3.49851	0.00046786	0.00162324
FBgn0000588	2564.98	-0.620976	0.0985987	-6.29802	3.01476e-10	3.53857e-09
FBgn0000591	3.21946	0.867127	1.62569	0.533391	0.593763	0.692613
FBgn0000592	317.57	3.25084	0.379223	8.57238	1.01372e-17	3.28131e-16
FBgn0000594	5.15836	0.328646	0.959381	0.342561	0.731929	0.806926
FBgn0000606	1.9056	-1.64024	1.51509	-1.08261	0.278983	NA
FBgn0000611	12252.4	0.33745	0.132043	2.5556	0.0106005	0.0251622
FBgn0000615	25362.4	-0.720622	0.231036	-3.11908	0.00181415	0.00540081
FBgn0000617	3583.25	0.176633	0.15564	1.13488	0.256425	0.369227
FBgn0000618	2111.81	0.866987	0.309519	2.80108	0.0050932	0.0133358
FBgn0000625	6.00088	-1.28383	0.95479	-1.34462	0.178749	0.277793
FBgn0000629	4720.72	-0.510269	0.118924	-4.29071	1.78102e-05	8.50964e-05
FBgn0000633	48.2596	1.08517	0.588401	1.84427	0.0651439	0.120659
FBgn0000635	3556.64	0.857304	0.15915	5.38678	7.17318e-08	5.69641e-07
FBgn0000636	7140.73	1.46791	0.121731	12.0587	1.7454e-33	1.79075e-31
FBgn0000639	31.7693	0.904619	0.645775	1.40083	0.161266	0.25546
FBgn0000640	11.9244	1.2565	0.669982	1.87542	0.0607352	0.113684
FBgn0000644	9496.65	-0.944559	0.231997	-4.07143	4.67254e-05	0.000203456
FBgn0000658	55.6491	0.452995	0.351878	1.28736	0.197967	0.300786
FBgn0000659	43.7154	0.456869	0.698754	0.653834	0.513219	0.622482
FBgn0000662	9726.68	-0.464849	0.12608	-3.68693	0.000226972	0.000852054
FBgn0000667	10425.3	-0.553513	0.148508	-3.72717	0.000193642	0.000737992
FBgn0000709	7009.9	-0.845819	0.212499	-3.98034	6.88171e-05	0.000288394
FBgn0000711	4190.84	-0.05666	0.104821	-0.540539	0.588826	0.688425
FBgn0000715	2.47585	-0.662148	1.5137	-0.437436	0.661795	NA
FBgn0000719	8310.15	-0.814295	0.184679	-4.40924	1.03736e-05	5.23049e-05
FBgn0000721	21457.4	-0.79202	0.153351	-5.16474	2.4077e-07	1.72165e-06
FBgn0000723	1068.11	0.615338	0.287588	2.13965	0.032383	0.0665795
FBgn0000808	680.479	-0.981697	0.165305	-5.93868	2.87318e-09	2.89866e-08
FBgn0000810	5028.26	-0.153802	0.213266	-0.721174	0.470803	0.582303
FBgn0000826	2196.54	-0.751638	0.130345	-5.76651	8.09287e-09	7.49357e-08
FBgn0000927	13057.2	-0.946649	0.109325	-8.65906	4.7569e-18	1.57981e-16
FBgn0000928	351.153	1.20549	0.189284	6.36866	1.90685e-10	2.31624e-09
FBgn0000964	10180.5	-0.0911934	0.248426	-0.367085	0.713555	0.792525
FBgn0000996	12931.7	-1.1239	0.12842	-8.75177	2.10025e-18	7.29124e-17
FBgn0001075	41.55	0.0263372	0.609415	0.0432172	0.965528	0.977844
FBgn0001077	3.08635	-2.12733	1.80116	-1.18109	0.237566	0.347532
FBgn0001078	18066.6	-1.11768	0.191	-5.85169	4.86609e-09	4.7028e-08
FBgn0001079	2002.98	-0.595688	0.171323	-3.47699	0.000507076	0.00174587
FBgn0001083	28.5004	0.987826	0.450013	2.1951	0.0281563	0.0590732
FBgn0001084	702.097	-0.240103	0.208629	-1.15086	0.249789	0.361685
FBgn0001085	3836.36	1.26217	0.111236	11.3468	7.69064e-30	6.54616e-28
FBgn0001086	5320.86	-0.598321	0.116395	-5.14044	2.74098e-07	1.93468e-06
FBgn0001087	10017	-0.506046	0.133091	-3.80226	0.000143382	0.000563668
FBgn0001089	125.396	2.41082	0.344728	6.9934	2.68302e-12	4.318e-11
FBgn0001090	1361.87	-1.04875	0.193507	-5.41969	5.97015e-08	4.84143e-07
FBgn0001091	34532.7	-0.18353	0.138564	-1.32452	0.185331	0.285398
FBgn0001092	53095.5	-0.689831	0.127478	-5.41139	6.25382e-08	5.05719e-07
FBgn0001098	22110	-0.0274018	0.173179	-0.158228	0.874277	0.912973
FBgn0001099	1735.46	-0.0332297	0.257828	-0.128883	0.89745	0.929064
FBgn0001104	16927.6	-0.0397566	0.125623	-0.316475	0.751642	0.822035
FBgn0001105	22482.9	0.184305	0.123272	1.49511	0.134886	0.220763
FBgn0001108	13432.1	-0.661254	0.155986	-4.23919	2.24331e-05	0.000105173
FBgn0001112	14.7622	-1.49473	0.749221	-1.99504	0.046038	0.089924
FBgn0001114	1114.18	2.17861	0.584533	3.7271	0.000193698	0.000737992
FBgn0001120	14248.9	0.0221427	0.186706	0.118596	0.905595	0.934296
FBgn0001122	7909.22	0.291036	0.112528	2.58633	0.00970037	0.0233097
FBgn0001123	1781.85	1.43413	0.149898	9.56737	1.09663e-21	5.20716e-20
FBgn0001124	9101.27	0.119094	0.108341	1.09924	0.271662	0.386201
FBgn0001125	20711.8	0.148183	0.128564	1.1526	0.249074	0.360831
FBgn0001128	15201.1	0.732577	0.186129	3.93586	8.28976e-05	0.000342038
FBgn0001133	2386.1	-0.0407706	0.105134	-0.387797	0.698167	0.780488
FBgn0001134	9.88432	-0.704113	0.727589	-0.967734	0.333177	0.450841
FBgn0001137	1158.91	0.229204	0.265746	0.86249	0.388418	0.505299
FBgn0001138	8.62552	-1.77519	0.937905	-1.89271	0.0583959	0.110004
FBgn0001139	17903.5	-0.381859	0.136673	-2.79396	0.00520665	0.0136007
FBgn0001142	23486.6	-0.155805	0.119563	-1.30312	0.192534	0.294126
FBgn0001145	1168.03	1.62555	0.223482	7.27372	3.49722e-13	6.33857e-12
FBgn0001147	3.20612	-1.72662	1.27692	-1.35217	0.17632	0.274575
FBgn0001148	3.0897	-1.85663	1.48044	-1.25411	0.209804	0.315185
FBgn0001149	37676.1	0.258201	0.157377	1.64066	0.100869	0.173645
FBgn0001150	20.3066	-0.362384	0.567333	-0.63875	0.522986	0.6308
FBgn0001168	1961.3	1.48173	0.237538	6.23786	4.43589e-10	5.05181e-09
FBgn0001169	8724	-0.95611	0.197341	-4.84497	1.26634e-06	7.89555e-06
FBgn0001170	3.10094	-1.40056	1.43825	-0.9738	0.330156	0.447701
FBgn0001174	6.75281	5.59163	1.69272	3.30335	0.00095537	0.00305288
FBgn0001179	4607.07	0.0318377	0.14615	0.217842	0.827552	0.87871
FBgn0001180	6285.01	-1.66819	0.188226	-8.86273	7.80796e-19	2.80379e-17
FBgn0001185	1701.58	-0.147741	0.123303	-1.19819	0.230843	0.339997
FBgn0001186	16261	-0.107763	0.139373	-0.773201	0.439403	0.554977
FBgn0001187	470.602	1.66229	0.351719	4.72618	2.28779e-06	1.35231e-05
FBgn0001189	2191.51	-0.0471278	0.142397	-0.330962	0.740674	0.813523
FBgn0001197	38127.6	-0.161907	0.162413	-0.996888	0.318819	0.435566
FBgn0001202	3683.2	0.0546905	0.124977	0.437606	0.661672	0.751015
FBgn0001206	2182.6	-1.10659	0.159398	-6.9423	3.85761e-12	6.07229e-11
FBgn0001208	268.69	1.29982	0.408596	3.18117	0.0014668	0.00446844
FBgn0001215	30254.5	-0.347194	0.236199	-1.46992	0.141583	0.22976
FBgn0001216	33.1359	-1.02439	0.391855	-2.6142	0.00894376	0.0217187
FBgn0001217	429.028	3.33076	0.287733	11.5759	5.4608e-31	4.98016e-29
FBgn0001218	105024	-0.549474	0.202053	-2.71945	0.00653897	0.0165432
FBgn0001220	27703.2	-0.00825003	0.19565	-0.0421673	0.966365	0.978026
FBgn0001222	10573.4	-0.555561	0.111954	-4.96239	6.96299e-07	4.5487e-06
FBgn0001223	1218.03	-0.700584	0.209579	-3.34282	0.000829329	0.00269814
FBgn0001224	1817.68	0.516374	0.378756	1.36334	0.172775	0.270083
FBgn0001225	61008.2	-0.372764	0.215651	-1.72855	0.0838892	0.148655
FBgn0001226	45326.2	-0.742333	0.146747	-5.0586	4.2235e-07	2.85484e-06
FBgn0001227	284.186	1.72224	0.268856	6.40582	1.49565e-10	1.83421e-09
FBgn0001228	86.0656	2.37794	0.507176	4.68858	2.75104e-06	1.59658e-05
FBgn0001229	52.5625	2.30393	0.422644	5.45123	5.00217e-08	4.0911e-07
FBgn0001230	523.538	2.56075	0.326674	7.83885	4.54674e-15	1.04703e-13
FBgn0001233	279932	0.0732799	0.14693	0.498739	0.617963	0.714173
FBgn0001235	149.417	1.60297	0.312394	5.13124	2.87841e-07	2.02589e-06
FBgn0001247	7423.29	-0.133331	0.201028	-0.663246	0.507173	0.616715
FBgn0001248	18512.7	-0.0479908	0.133683	-0.358989	0.719603	0.797162
FBgn0001250	1227.27	-0.168432	0.17154	-0.98188	0.326159	0.44401
FBgn0001253	15.3507	0.0959903	0.604884	0.158692	0.873911	0.912754
FBgn0001254	8.28597	1.84539	1.37338	1.34369	0.179049	0.278071
FBgn0001255	70.5825	0.438169	0.321395	1.36334	0.172777	0.270083
FBgn0001256	1.89164	-1.45021	1.62722	-0.891221	0.37281	NA
FBgn0001257	6465.96	-0.0715557	0.181427	-0.394405	0.693282	0.777144
FBgn0001258	286.815	2.36548	0.777111	3.04394	0.00233499	0.00673478
FBgn0001259	5.97898	-1.48832	1.00615	-1.47922	0.139081	0.226529
FBgn0001263	12.304	-0.540713	0.634892	-0.851662	0.394402	0.510831
FBgn0001269	16.1322	-0.426268	0.621176	-0.686228	0.492569	0.602775
FBgn0001276	992.011	-0.292007	0.128464	-2.27305	0.0230229	0.049738
FBgn0001280	5383.29	0.191417	0.141223	1.35542	0.175283	0.273442
FBgn0001281	4.56701	1.70425	1.2516	1.36166	0.173305	0.270797
FBgn0001285	1.69634	0.0938481	2.05691	0.0456258	0.963608	NA
FBgn0001291	4048.45	0.187619	0.139958	1.34053	0.180072	0.279132
FBgn0001296	6598.54	0.703298	0.198557	3.54205	0.000397027	0.00140204
FBgn0001297	4785.1	0.936046	0.130337	7.18176	6.88191e-13	1.19637e-11
FBgn0001301	4669.62	-0.965656	0.159289	-6.06229	1.34193e-09	1.43177e-08
FBgn0001308	21915.9	-0.424544	0.120745	-3.51603	0.000438043	0.00152903
FBgn0001311	32.5595	0.158268	0.405524	0.390281	0.696329	0.779419
FBgn0001316	26864.2	-0.787407	0.240095	-3.27956	0.00103967	0.00328844
FBgn0001319	8.98478	-0.63511	0.76886	-0.826041	0.408781	0.525484
FBgn0001320	11.9232	0.674923	0.757592	0.890879	0.372994	0.490791
FBgn0001321	314.589	2.77549	0.33895	8.1885	2.64492e-16	7.34124e-15
FBgn0001323	14.9842	0.0955757	0.764787	0.12497	0.900547	0.930927
FBgn0001324	4898.49	-0.964936	0.25401	-3.79881	0.000145391	0.000570591
FBgn0001325	13.0178	0.149398	0.956252	0.156233	0.875849	0.91403
FBgn0001330	3908.49	-0.423478	0.199402	-2.12374	0.0336923	0.0689753
FBgn0001341	6914.16	-0.0748715	0.274213	-0.273041	0.784822	0.847386
FBgn0001404	9975.84	-0.0473173	0.159757	-0.296182	0.767091	0.833772
FBgn0001491	3324.01	0.373192	0.208634	1.78874	0.0736571	0.133571
FBgn0001565	7815.84	-0.162986	0.130847	-1.24562	0.212903	0.318883
FBgn0001612	6050.67	-0.782038	0.137904	-5.67089	1.42056e-08	1.27828e-07
FBgn0001624	10426.3	0.210426	0.0926853	2.27032	0.023188	0.0500569
FBgn0001941	11723.4	0.703628	0.187745	3.74779	0.000178397	0.000686367
FBgn0001942	144009	0.277654	0.114839	2.41778	0.0156157	0.0355046
FBgn0001961	7070.5	0.342215	0.100712	3.39796	0.000678901	0.0022676
FBgn0001965	5107.65	-0.790083	0.219694	-3.59629	0.000322794	0.00116826
FBgn0001967	5.21768	1.27043	1.16211	1.09321	0.274302	0.389425
FBgn0001970	1559.73	-0.925488	0.137665	-6.72276	1.78312e-11	2.5141e-10
FBgn0001977	4064.15	0.526878	0.189136	2.78572	0.00534094	0.0138915
FBgn0001978	14707.4	-0.269997	0.195893	-1.37829	0.168114	0.264087
FBgn0001981	25.7462	3.20164	0.647442	4.94506	7.61203e-07	4.9251e-06
FBgn0001983	2.87987	-3.36224	1.72146	-1.95313	0.0508037	0.097967
FBgn0001986	5848.38	-0.233698	0.221182	-1.05659	0.290699	0.407094
FBgn0001987	1713.99	0.242073	0.129216	1.8734	0.0610138	0.114094
FBgn0001989	4410.3	-0.369225	0.157333	-2.34678	0.0189366	0.0419251
FBgn0001990	2299.49	0.163653	0.147735	1.10775	0.267971	0.382227
FBgn0001991	164.164	1.65366	0.283955	5.82368	5.75671e-09	5.44896e-08
FBgn0001992	20.3269	0.335393	0.470424	0.712958	0.475872	0.587225
FBgn0001994	12018.9	-0.623421	0.23156	-2.69226	0.00709686	0.0178135
FBgn0001995	3637.68	0.52579	0.15951	3.29628	0.000979735	0.00311773
FBgn0002021	3543.18	0.234473	0.135403	1.73168	0.0833312	0.147863
FBgn0002022	4106.99	-0.469356	0.159113	-2.94983	0.00317951	0.00879532
FBgn0002023	6.94208	-1.55333	0.87208	-1.78118	0.0748836	0.135212
FBgn0002031	13675.1	0.0254642	0.159846	0.159304	0.873429	0.912333
FBgn0002036	727.677	-0.114756	0.172868	-0.663833	0.506797	0.616515
FBgn0002044	17149.2	-0.669549	0.181706	-3.68479	0.000228887	0.000857262
FBgn0002069	12089.2	0.127504	0.118749	1.07373	0.282943	0.398933
FBgn0002121	18392.7	-0.699333	0.145819	-4.7959	1.61945e-06	9.87745e-06
FBgn0002174	4104.55	-0.150151	0.173054	-0.867655	0.385583	0.502807
FBgn0002183	22441.1	-0.79609	0.1802	-4.41781	9.97074e-06	5.07188e-05
FBgn0002283	5906.69	-0.0167605	0.152635	-0.109807	0.912562	0.939207
FBgn0002284	13177.6	0.356017	0.165547	2.15055	0.0315119	0.0650913
FBgn0002306	136.086	0.643931	0.269444	2.38985	0.0168552	0.0378435
FBgn0002354	714.622	0.552817	0.289824	1.90742	0.0564659	0.107
FBgn0002413	29863.3	-0.692554	0.142852	-4.84805	1.24684e-06	7.78663e-06
FBgn0002431	21593.1	-0.686201	0.292944	-2.34244	0.0191583	0.042377
FBgn0002440	3.35536	-0.805877	1.18198	-0.681804	0.495363	0.605555
FBgn0002441	6620.05	-0.839321	0.179676	-4.6713	2.99299e-06	1.71791e-05
FBgn0002466	5567.91	-1.0241	0.136042	-7.52785	5.15811e-14	1.04906e-12
FBgn0002521	12531.4	0.678182	0.248494	2.72917	0.00634937	0.0161524
FBgn0002522	3.74028	-0.833105	1.39734	-0.59621	0.551035	0.654625
FBgn0002524	6658.71	-0.696415	0.128212	-5.43173	5.58109e-08	4.53552e-07
FBgn0002525	16551.3	-0.189894	0.122075	-1.55555	0.119815	0.200437
FBgn0002526	11679.5	0.220717	0.364342	0.605796	0.54465	0.649028
FBgn0002534	1.44923	-0.864811	1.86124	-0.464642	0.642188	NA
FBgn0002535	1.84217	-1.02311	2.20574	-0.463839	0.642763	NA
FBgn0002542	13891.1	-0.808607	0.123135	-6.56683	5.13974e-11	6.7964e-10
FBgn0002543	163.065	0.0732355	0.194131	0.377247	0.70599	0.786479
FBgn0002552	4026.13	-0.881848	0.16245	-5.42844	5.68486e-08	4.61659e-07
FBgn0002561	4.13758	3.14641	1.65565	1.9004	0.05738	0.108482
FBgn0002562	7.62462	1.19507	1.1311	1.05655	0.290715	0.407094
FBgn0002563	350.483	3.36747	0.846062	3.98016	6.88676e-05	0.0002885
FBgn0002564	12.8664	-1.57417	0.800771	-1.96582	0.0493199	0.0954259
FBgn0002565	1733.93	3.25157	1.01263	3.21101	0.00132272	0.00406943
FBgn0002566	4577.24	0.291661	0.17165	1.69916	0.0892891	0.156597
FBgn0002567	7637.84	-0.764459	0.149098	-5.12722	2.94053e-07	2.06412e-06
FBgn0002569	12.5981	2.32041	1.17575	1.97355	0.0484326	0.093994
FBgn0002570	9.86024	1.13409	0.97209	1.16665	0.24335	0.354415
FBgn0002571	8.92172	0.660748	1.35498	0.487643	0.625803	0.720696
FBgn0002573	4.43336	-1.14083	1.17461	-0.971241	0.331428	0.448981
FBgn0002576	9.46452	0.797886	0.763729	1.04472	0.296151	0.412875
FBgn0002577	94.4451	0.366986	0.344869	1.06413	0.287269	0.403546
FBgn0002578	3.97692	1.31338	1.76096	0.745835	0.455767	0.569201
FBgn0002579	109631	1.22161	0.200008	6.10778	1.01024e-09	1.10035e-08
FBgn0002590	52266.9	0.906258	0.182946	4.95368	7.28215e-07	4.72785e-06
FBgn0002592	29.0186	2.20848	0.694305	3.18084	0.00146846	0.00447234
FBgn0002593	131023	0.412319	0.132131	3.12054	0.0018052	0.00537816
FBgn0002609	677.408	2.08956	0.236405	8.8389	9.66626e-19	3.41769e-17
FBgn0002622	84950.9	0.55656	0.148537	3.74695	0.000178996	0.000687907
FBgn0002626	63992.1	1.19324	0.191273	6.23844	4.41962e-10	5.03828e-09
FBgn0002629	8.21394	3.57646	1.45957	2.45035	0.0142718	0.0327799
FBgn0002631	2.27136	-0.302399	1.64726	-0.183577	0.854345	NA
FBgn0002632	4.43293	-0.382105	1.02195	-0.373898	0.70848	0.788107
FBgn0002633	29.9636	1.61893	0.622446	2.60092	0.00929735	0.0224776
FBgn0002638	23107.9	-0.605823	0.149753	-4.04549	5.22147e-05	0.000224467
FBgn0002641	3030.13	-0.211591	0.150483	-1.40608	0.1597	0.253364
FBgn0002643	8049.3	-1.33919	0.192929	-6.94137	3.8832e-12	6.10422e-11
FBgn0002645	21410.3	-0.377934	0.163283	-2.3146	0.0206347	0.0452488
FBgn0002673	8084.09	-1.06857	0.116274	-9.19011	3.92438e-20	1.63388e-18
FBgn0002707	3107.4	-0.820111	0.204332	-4.01363	5.97929e-05	0.00025391
FBgn0002709	3263.2	-0.891954	0.24395	-3.6563	0.000255884	0.000944818
FBgn0002715	1688.41	-0.840494	0.117201	-7.17142	7.42254e-13	1.28259e-11
FBgn0002716	143.157	0.0896786	0.23432	0.382718	0.701929	0.783322
FBgn0002719	21206.8	0.0791509	0.157282	0.503242	0.614794	0.711512
FBgn0002723	2108.26	-0.893719	0.180429	-4.9533	7.29648e-07	4.73427e-06
FBgn0002732	16.9188	1.13177	0.648904	1.74413	0.0811368	0.144437
FBgn0002733	379.112	1.36484	0.42804	3.18857	0.00142977	0.00436723
FBgn0002734	4.9135	0.304454	1.12158	0.27145	0.786045	0.848355
FBgn0002735	12.519	1.44881	0.88446	1.63807	0.101407	0.17431
FBgn0002736	10121.4	0.47043	0.172599	2.72558	0.00641895	0.0163186
FBgn0002772	2398.35	2.80378	0.377163	7.43386	1.05471e-13	2.04034e-12
FBgn0002773	8818.26	2.54658	0.348356	7.31028	2.6658e-13	4.87006e-12
FBgn0002774	4732.23	-0.249066	0.26126	-0.953328	0.340424	0.458004
FBgn0002775	3878.53	-0.330065	0.139004	-2.3745	0.0175728	0.0392552
FBgn0002778	7157.24	-0.784197	0.189927	-4.12894	3.64441e-05	0.000162632
FBgn0002780	81427.4	0.271701	0.169567	1.60232	0.109085	0.185675
FBgn0002781	37280.1	-0.750777	0.134886	-5.56599	2.60668e-08	2.25553e-07
FBgn0002783	20371.1	-0.793055	0.166482	-4.76362	1.90154e-06	1.14341e-05
FBgn0002787	20682.8	-0.46466	0.1543	-3.0114	0.00260047	0.00739104
FBgn0002789	4943.15	2.38141	0.360972	6.5972	4.18983e-11	5.63103e-10
FBgn0002791	3828.03	-0.245861	0.130792	-1.87978	0.0601374	0.112804
FBgn0002838	5.79322	-1.33824	1.09228	-1.22519	0.220504	0.3279
FBgn0002842	1.16388	-0.843131	2.77205	-0.304154	0.76101	NA
FBgn0002855	3.25457	2.80769	1.56988	1.78847	0.0737007	0.133582
FBgn0002862	2.01422	0.353813	1.63494	0.216407	0.828671	NA
FBgn0002865	1.88499	-0.824749	1.76164	-0.468172	0.639662	NA
FBgn0002868	13300.3	2.62413	0.348017	7.54025	4.69086e-14	9.59123e-13
FBgn0002869	594.185	6.17597	0.746991	8.2678	1.36455e-16	3.92001e-15
FBgn0002872	7841.09	-1.09372	0.175995	-6.21451	5.14867e-10	5.82316e-09
FBgn0002873	18000.6	-0.878635	0.249643	-3.51957	0.000432254	0.00150973
FBgn0002878	4022.04	-1.07976	0.158124	-6.82856	8.57724e-12	1.27981e-10
FBgn0002887	4532.62	-0.594741	0.129263	-4.60103	4.20412e-06	2.32481e-05
FBgn0002891	3004.54	-0.572529	0.208348	-2.74794	0.00599711	0.0153821
FBgn0002899	3404.32	-1.06527	0.111525	-9.55184	1.2741e-21	5.95148e-20
FBgn0002901	2768.9	-0.480413	0.144804	-3.31767	0.000907725	0.0029193
FBgn0002905	2919.14	-0.379803	0.274514	-1.38354	0.166498	0.26202
FBgn0002906	6060.57	-1.13579	0.195586	-5.80712	6.35563e-09	5.95697e-08
FBgn0002914	10038.1	-0.0880073	0.110509	-0.796384	0.425809	0.541737
FBgn0002917	22.6254	-1.41175	0.555886	-2.53964	0.0110968	0.0262048
FBgn0002921	34734.3	-1.01585	0.187484	-5.41834	6.01558e-08	4.87483e-07
FBgn0002922	2.94257	-1.10789	1.43503	-0.772038	0.440092	0.555148
FBgn0002924	4302.16	-1.09601	0.121284	-9.03668	1.61508e-19	6.26988e-18
FBgn0002926	18435.2	-2.06356	0.424876	-4.85685	1.1927e-06	7.46883e-06
FBgn0002930	530.673	2.63163	0.255506	10.2997	7.06929e-25	4.18728e-23
FBgn0002931	88.5186	3.06235	0.488507	6.2688	3.63851e-10	4.21472e-09
FBgn0002932	2923	-0.0927082	0.11854	-0.782087	0.434164	0.549931
FBgn0002933	1.12908	-1.99748	2.36278	-0.845395	0.39789	NA
FBgn0002936	2.00647	1.18503	1.51805	0.780627	0.435022	NA
FBgn0002937	401.229	5.59738	0.987003	5.67108	1.41899e-08	1.27787e-07
FBgn0002938	7.49309	-0.653845	1.10207	-0.59329	0.552987	0.656495
FBgn0002939	62.7942	3.64548	0.546998	6.66453	2.65522e-11	3.65841e-10
FBgn0002940	5.74117	-0.0361198	1.43349	-0.0251972	0.979898	0.986768
FBgn0002941	4.70468	-2.07791	1.21041	-1.71669	0.0860352	0.151888
FBgn0002945	273.103	0.492185	0.187905	2.61933	0.00881036	0.0214593
FBgn0002948	6682.45	-0.807195	0.10426	-7.74212	9.77702e-15	2.14404e-13
FBgn0002962	31979.6	-0.104805	0.204848	-0.511622	0.608916	0.705988
FBgn0002973	5899.15	-0.85552	0.121469	-7.0431	1.8801e-12	3.09074e-11
FBgn0002985	13.6136	0.443435	0.647847	0.684475	0.493675	0.60362
FBgn0002989	1725.78	-0.520337	0.137515	-3.78385	0.000154424	0.000603565
FBgn0003002	3.47002	-0.869071	1.4108	-0.616015	0.537884	0.643109
FBgn0003008	1585.37	0.191138	0.160083	1.194	0.232479	0.341788
FBgn0003009	131.442	-1.15707	0.271228	-4.26604	1.98971e-05	9.4012e-05
FBgn0003011	2.14426	-1.00307	1.99926	-0.501719	0.615865	NA
FBgn0003015	68446.2	-0.868647	0.240021	-3.61905	0.000295689	0.00107774
FBgn0003016	7648.03	-0.66983	0.238049	-2.81383	0.00489555	0.0128759
FBgn0003023	32322.3	-0.865264	0.250797	-3.45006	0.000560464	0.00190937
FBgn0003028	29182.5	-0.661364	0.191366	-3.45602	0.000548218	0.00187209
FBgn0003041	10391.4	-0.268702	0.103588	-2.59396	0.00948782	0.0228755
FBgn0003042	3201.55	-0.834649	0.169627	-4.92051	8.6321e-07	5.56006e-06
FBgn0003044	14854.2	-1.04253	0.229936	-4.53397	5.78842e-06	3.0851e-05
FBgn0003046	6.05382	1.91975	0.999028	1.92162	0.0546541	0.104099
FBgn0003048	8407.9	-0.954153	0.278314	-3.42833	0.000607305	0.0020507
FBgn0003053	7435.95	0.583647	0.244544	2.38667	0.0170016	0.0381127
FBgn0003057	2.31584	-2.03442	1.70195	-1.19535	0.231951	NA
FBgn0003062	21167.2	-0.201235	0.289563	-0.69496	0.487081	0.5974
FBgn0003065	7.63775	0.141346	0.928303	0.152263	0.87898	0.916132
FBgn0003067	3535.36	3.69499	0.194173	19.0294	9.74205e-81	1.24384e-77
FBgn0003068	466.501	-0.804569	0.2346	-3.42954	0.000604615	0.00204282
FBgn0003071	6945.25	-0.843823	0.125407	-6.72869	1.71199e-11	2.4257e-10
FBgn0003074	12111.3	-0.484501	0.123181	-3.93325	8.38052e-05	0.000345411
FBgn0003076	9854.06	-0.0605731	0.138812	-0.436368	0.66257	0.751753
FBgn0003079	4476.15	-0.389833	0.146106	-2.66814	0.00762718	0.0189419
FBgn0003082	3443.57	-1.24876	0.187682	-6.6536	2.86002e-11	3.91244e-10
FBgn0003087	5050.53	-0.0933643	0.355438	-0.262674	0.792802	0.853164
FBgn0003089	584.489	0.367583	0.270606	1.35837	0.174347	0.272204
FBgn0003090	197.346	-0.572726	0.244061	-2.34665	0.0189431	0.0419251
FBgn0003091	1008.82	0.507262	0.14613	3.4713	0.000517951	0.00177877
FBgn0003093	3598.49	-0.608088	0.243823	-2.49398	0.012632	0.0294014
FBgn0003114	1989.03	-0.0374563	0.225424	-0.166159	0.868032	0.908926
FBgn0003116	1632.72	0.0262299	0.114567	0.228949	0.818909	0.872354
FBgn0003117	24.4467	-0.179651	0.586152	-0.306492	0.75923	0.827812
FBgn0003118	1595.93	-0.31503	0.183189	-1.7197	0.0854875	0.151082
FBgn0003124	29903.6	-0.668598	0.12441	-5.37415	7.69453e-08	6.08519e-07
FBgn0003129	96.4194	1.57108	0.337203	4.65915	3.17512e-06	1.80911e-05
FBgn0003130	5.67988	0.153612	1.08877	0.141087	0.887801	0.922899
FBgn0003132	3.5784	0.755364	1.49827	0.504158	0.61415	0.71091
FBgn0003134	11043.8	-0.104498	0.16314	-0.640541	0.521821	0.629924
FBgn0003137	4353.67	2.6106	0.277877	9.3948	5.73271e-21	2.55328e-19
FBgn0003139	7311.48	0.0327881	0.116065	0.282498	0.777562	0.841651
FBgn0003140	2.35549	-3.24275	1.80931	-1.79226	0.0730918	NA
FBgn0003141	4294.89	0.18155	0.102515	1.77097	0.0765665	0.137753
FBgn0003145	6.33086	-2.16235	1.07762	-2.0066	0.0447918	0.0877882
FBgn0003149	3830.33	1.65232	0.246533	6.70224	2.05253e-11	2.86581e-10
FBgn0003159	9210.05	-1.39992	0.202166	-6.9246	4.37199e-12	6.83517e-11
FBgn0003162	255.531	0.780754	0.189985	4.10955	3.9643e-05	0.000175361
FBgn0003165	17583.1	-0.757792	0.197819	-3.83074	0.000127759	0.000508688
FBgn0003169	8033.92	-0.135282	0.108374	-1.24828	0.211928	0.317837
FBgn0003174	979.209	-1.95236	0.241702	-8.07758	6.60626e-16	1.69448e-14
FBgn0003175	5316.18	-1.10445	0.235337	-4.69306	2.6915e-06	1.56756e-05
FBgn0003187	6970.48	-0.756002	0.146804	-5.14973	2.60855e-07	1.85023e-06
FBgn0003189	10143.1	-0.762732	0.378365	-2.01586	0.0438146	0.0861374
FBgn0003204	14294.7	-0.135659	0.200101	-0.677954	0.497801	0.608211
FBgn0003205	11299.5	0.127969	0.0971549	1.31717	0.187782	0.288284
FBgn0003206	4552.52	0.485151	0.165045	2.93951	0.00328727	0.0090455
FBgn0003209	4223.79	-0.916443	0.149284	-6.13893	8.30793e-10	9.16184e-09
FBgn0003210	9974.26	-0.303356	0.170764	-1.77646	0.0756566	0.13635
FBgn0003218	5944.57	-1.07624	0.134658	-7.9924	1.32336e-15	3.24237e-14
FBgn0003227	784.838	-0.679682	0.145405	-4.67441	2.94797e-06	1.6963e-05
FBgn0003231	16039.1	-0.193685	0.131743	-1.47018	0.141514	0.229712
FBgn0003248	5.43102	-2.67112	1.03142	-2.58976	0.00960434	0.0231079
FBgn0003249	1.34939	-1.95079	1.90431	-1.0244	0.305644	NA
FBgn0003250	8.88277	-0.212338	0.910436	-0.233226	0.815586	0.869781
FBgn0003254	9.7655	-1.47259	0.864036	-1.70432	0.0883213	0.155428
FBgn0003255	185.024	-0.691966	0.337277	-2.05162	0.0402063	0.0801394
FBgn0003256	12263	0.714558	0.217506	3.28524	0.00101896	0.00323005
FBgn0003257	9301.77	0.218593	0.247927	0.881682	0.377949	0.495426
FBgn0003261	51982.3	-0.236193	0.234381	-1.00773	0.313584	0.430307
FBgn0003267	7.41226	-1.86825	0.998116	-1.87178	0.0612375	0.114417
FBgn0003268	5779.28	-1.26577	0.21672	-5.84057	5.2023e-09	4.97335e-08
FBgn0003270	6.23942	2.83864	1.43995	1.97135	0.0486841	0.0944025
FBgn0003274	143465	0.714112	0.220338	3.24098	0.00119118	0.00371446
FBgn0003275	4938.35	1.01227	0.187424	5.40094	6.62935e-08	5.31968e-07
FBgn0003277	14195.6	-0.699175	0.25075	-2.78834	0.00529791	0.0137921
FBgn0003278	4682.74	0.147449	0.275096	0.535992	0.591964	0.691217
FBgn0003279	130853	0.1888	0.170507	1.10729	0.268169	0.382418
FBgn0003285	1678.75	-0.87235	0.258867	-3.36987	0.000752024	0.00248034
FBgn0003292	1461.04	-0.730247	0.166805	-4.37786	1.19851e-05	5.9465e-05
FBgn0003295	52.3366	2.12462	0.409028	5.19431	2.0548e-07	1.49252e-06
FBgn0003300	6.64605	-0.703245	0.961371	-0.731502	0.464472	0.576689
FBgn0003301	1171.8	-1.22367	0.20765	-5.89294	3.79379e-09	3.7356e-08
FBgn0003302	1999.05	0.315472	0.170233	1.85318	0.0638559	0.118522
FBgn0003308	290.81	2.13813	0.264535	8.08261	6.33967e-16	1.63706e-14
FBgn0003310	9828.43	-0.513682	0.231215	-2.22167	0.0263058	0.0557429
FBgn0003312	470.556	0.115987	0.243504	0.476325	0.633843	0.727621
FBgn0003313	7.15992	1.78934	1.50684	1.18748	0.235039	0.344494
FBgn0003317	4170.71	-0.0507102	0.104085	-0.487199	0.626118	0.720986
FBgn0003319	11.4371	-0.950638	0.860002	-1.10539	0.268991	0.383021
FBgn0003321	5534.01	-0.175534	0.147579	-1.18943	0.234271	0.343735
FBgn0003326	45.981	1.96217	0.819731	2.39367	0.0166807	0.0374884
FBgn0003330	3006.2	-0.147493	0.157285	-0.937739	0.348378	0.465924
FBgn0003334	8039.12	-0.611383	0.160159	-3.81735	0.000134891	0.000534493
FBgn0003339	5.91906	-1.60057	0.91334	-1.75244	0.0796989	0.142319
FBgn0003345	6652.35	0.447402	0.134979	3.31461	0.000917704	0.0029448
FBgn0003346	12676.4	0.0653508	0.108856	0.600343	0.548278	0.652133
FBgn0003353	679.948	-0.485878	0.208602	-2.32921	0.0198478	0.0437001
FBgn0003356	19.307	1.83736	1.36783	1.34326	0.179186	0.278148
FBgn0003357	23.1612	2.40677	0.81958	2.93659	0.00331843	0.00912469
FBgn0003358	5.9638	2.0286	1.0314	1.96685	0.0492008	0.0952597
FBgn0003360	137418	0.455431	0.139258	3.2704	0.00107395	0.00338752
FBgn0003366	1710.9	1.99036	0.328565	6.05772	1.38061e-09	1.46623e-08
FBgn0003371	13888.8	-0.0499982	0.116067	-0.430768	0.666637	0.754489
FBgn0003372	13.4368	-0.812273	0.767586	-1.05822	0.289956	0.406366
FBgn0003373	2.37354	0.408925	1.91539	0.213494	0.830942	NA
FBgn0003374	1.73825	-1.84158	1.64893	-1.11683	0.264065	NA
FBgn0003380	51.5228	1.81385	0.585896	3.09585	0.00196246	0.0057837
FBgn0003382	12.7739	-0.98087	0.936287	-1.04762	0.294815	0.411581
FBgn0003386	63.6014	1.88381	0.391943	4.80634	1.53721e-06	9.41584e-06
FBgn0003388	213.197	0.722399	0.306717	2.35526	0.0185099	0.0410691
FBgn0003390	166.489	2.0323	0.266288	7.63196	2.31215e-14	4.8572e-13
FBgn0003391	14994.8	-0.211415	0.177664	-1.18997	0.234059	0.343496
FBgn0003392	12335.3	-0.361881	0.190227	-1.90236	0.0571243	0.108123
FBgn0003396	4837.59	-0.649051	0.281508	-2.30562	0.0211318	0.0461733
FBgn0003401	4114.47	0.197525	0.141692	1.39405	0.163304	0.257977
FBgn0003410	9071.18	-0.397949	0.0970326	-4.10119	4.11037e-05	0.000181175
FBgn0003411	53.4325	-1.14479	0.528962	-2.16423	0.0304468	0.0632026
FBgn0003415	19834.3	-1.34395	0.279582	-4.80701	1.53204e-06	9.3942e-06
FBgn0003416	5359.76	-0.468212	0.19871	-2.35626	0.01846	0.04099
FBgn0003423	14803.6	-0.471039	0.165403	-2.84782	0.00440197	0.0117174
FBgn0003429	55.4734	0.411235	0.571215	0.719931	0.471568	0.582916
FBgn0003430	3.62735	0.275375	1.16078	0.237232	0.812476	0.86727
FBgn0003435	4153.8	-0.487518	0.195204	-2.49749	0.0125078	0.0291298
FBgn0003444	4292.21	-0.617706	0.165984	-3.72149	0.000198053	0.00075234
FBgn0003447	12411.2	-0.163046	0.152562	-1.06872	0.285198	0.401275
FBgn0003448	1.67295	-0.63494	1.85219	-0.342805	0.731745	NA
FBgn0003449	7288.97	0.469738	0.162533	2.8901	0.00385115	0.0104298
FBgn0003450	658.027	-1.22572	0.135628	-9.03741	1.60423e-19	6.24887e-18
FBgn0003459	3088.38	-0.639174	0.208951	-3.05896	0.00222107	0.00644828
FBgn0003460	114.371	1.75378	0.277541	6.319	2.63269e-10	3.11879e-09
FBgn0003462	13645.9	0.345813	0.129289	2.67472	0.0074791	0.0186345
FBgn0003463	683.09	0.466949	0.196153	2.38053	0.0172878	0.0386712
FBgn0003464	8029.5	-1.12199	0.167946	-6.68066	2.37866e-11	3.29713e-10
FBgn0003475	9072.95	-1.06972	0.214838	-4.9792	6.38489e-07	4.1997e-06
FBgn0003479	2196.77	-0.700473	0.17373	-4.03195	5.53149e-05	0.000236643
FBgn0003480	639.868	-0.993742	0.205107	-4.84501	1.26608e-06	7.89555e-06
FBgn0003482	504.228	0.136728	0.268888	0.508496	0.611106	0.707742
FBgn0003483	5835.45	-3.69441	0.184224	-20.0539	1.86651e-89	3.57467e-86
FBgn0003486	1510.31	-0.510764	0.26592	-1.92074	0.0547645	0.104273
FBgn0003495	4935.03	-0.467769	0.132384	-3.53343	0.000410205	0.00144282
FBgn0003499	48.2253	0.13265	0.336931	0.393701	0.693802	0.777537
FBgn0003502	14390.8	-0.610187	0.123609	-4.93642	7.95679e-07	5.13949e-06
FBgn0003507	6095.6	-1.06687	0.155402	-6.86525	6.63752e-12	1.00889e-10
FBgn0003511	1704.49	0.166266	0.228931	0.726271	0.467673	0.579848
FBgn0003512	2631.68	0.539464	0.18697	2.88529	0.00391056	0.0105607
FBgn0003513	11.1068	-2.05149	0.824911	-2.48693	0.0128852	0.029933
FBgn0003514	12988	1.14919	0.198637	5.78536	7.23553e-09	6.74318e-08
FBgn0003515	99.8667	1.26834	0.509387	2.48993	0.0127767	0.0297079
FBgn0003517	142105	0.652159	0.158121	4.12443	3.7165e-05	0.000165721
FBgn0003520	14670.9	-0.844758	0.178927	-4.72126	2.34393e-06	1.38265e-05
FBgn0003525	18233.6	-1.11423	0.142764	-7.80468	5.96549e-15	1.3494e-13
FBgn0003527	1868.59	0.380828	0.189552	2.0091	0.0445269	0.0873707
FBgn0003545	4421.66	-0.927245	0.14653	-6.32803	2.48311e-10	2.95377e-09
FBgn0003557	13448.6	-0.230176	0.138162	-1.66599	0.0957155	0.166398
FBgn0003559	3335.87	0.101997	0.164251	0.620981	0.534612	0.640386
FBgn0003567	11483	-0.719206	0.0961849	-7.47733	7.58455e-14	1.50007e-12
FBgn0003575	6315.05	-0.830231	0.172684	-4.80781	1.52594e-06	9.36758e-06
FBgn0003598	11649.9	-1.0069	0.145563	-6.91724	4.60526e-12	7.16089e-11
FBgn0003607	19650.6	0.436723	0.154098	2.83406	0.00459603	0.0121801
FBgn0003612	13871.8	-0.577178	0.126371	-4.56734	4.9396e-06	2.68882e-05
FBgn0003638	9893.63	-1.03022	0.229391	-4.4911	7.0857e-06	3.70267e-05
FBgn0003651	55.5878	0.404016	0.419065	0.964089	0.335001	0.452599
FBgn0003654	11755.3	-0.381812	0.123155	-3.10025	0.00193358	0.00571073
FBgn0003655	20954.4	-0.668691	0.122484	-5.45943	4.77662e-08	3.91779e-07
FBgn0003656	18403	-0.482774	0.165082	-2.92445	0.0034507	0.00946573
FBgn0003660	11266.1	0.783661	0.115368	6.79272	1.10037e-11	1.61486e-10
FBgn0003676	30009.7	0.230011	0.130448	1.76324	0.0778594	0.13962
FBgn0003683	6.49421	1.2211	1.38403	0.882275	0.377628	0.495206
FBgn0003687	2784.26	-0.23341	0.127583	-1.82948	0.0673273	0.124083
FBgn0003701	5305.95	-0.913789	0.103687	-8.81297	1.21877e-18	4.29596e-17
FBgn0003710	40.4177	0.172123	0.396726	0.433858	0.664391	0.75306
FBgn0003714	5562.84	0.713701	0.214339	3.32978	0.000869159	0.0028118
FBgn0003716	5604.77	-0.55505	0.183876	-3.01861	0.00253933	0.00724776
FBgn0003719	46.3366	-0.421744	0.435085	-0.969337	0.332377	0.449917
FBgn0003720	3.39465	-0.532627	1.34034	-0.397381	0.691087	0.775137
FBgn0003721	41297.6	0.135887	0.110275	1.23225	0.217855	0.324902
FBgn0003731	3501.54	0.260291	0.220522	1.18034	0.237864	0.347819
FBgn0003733	4552.39	-1.32065	0.145386	-9.08377	1.04883e-19	4.214e-18
FBgn0003741	709.646	0.0476305	0.141583	0.336415	0.736558	0.810164
FBgn0003742	4443.85	0.200723	0.106787	1.87966	0.0601547	0.112818
FBgn0003744	10306.6	-0.231843	0.139592	-1.66086	0.096742	0.16795
FBgn0003747	4.66646	-1.2333	0.997676	-1.23617	0.216396	0.323271
FBgn0003748	15094.6	-0.323772	0.130683	-2.47754	0.0132293	0.0306373
FBgn0003751	445.281	0.612344	0.203773	3.00503	0.00265554	0.00752708
FBgn0003861	4.76968	-0.950138	1.29361	-0.734484	0.462654	0.575114
FBgn0003862	9127.82	-0.56063	0.328895	-1.70459	0.0882711	0.155404
FBgn0003863	10.1151	1.6215	1.21384	1.33585	0.181598	0.280872
FBgn0003865	2.12355	3.71454	2.09098	1.77646	0.075657	NA
FBgn0003866	232.674	-0.364857	0.219076	-1.66543	0.0958263	0.16654
FBgn0003867	245.923	0.719827	0.159377	4.51651	6.28669e-06	3.3214e-05
FBgn0003870	16735.9	-1.01118	0.21221	-4.76498	1.8887e-06	1.13748e-05
FBgn0003882	4738.33	-0.510313	0.147072	-3.46983	0.000520796	0.00178694
FBgn0003884	80530.6	-0.166285	0.106295	-1.56437	0.11773	0.197551
FBgn0003885	11452	0.36504	0.173546	2.10341	0.0354296	0.071955
FBgn0003886	3.40492	-0.0982965	1.24625	-0.0788741	0.937133	0.957975
FBgn0003888	12499.1	1.19514	0.139113	8.59118	8.60804e-18	2.79421e-16
FBgn0003889	23.5659	-1.60492	0.651615	-2.463	0.0137781	0.0317537
FBgn0003890	1655.52	1.12696	0.153058	7.36297	1.79865e-13	3.37716e-12
FBgn0003891	23473.7	-0.863256	0.318168	-2.71321	0.0066635	0.0168286
FBgn0003892	379.04	0.310809	0.223982	1.38765	0.165244	0.260469
FBgn0003896	3.63263	0.270656	1.09772	0.246562	0.805247	0.862616
FBgn0003900	4.9738	-0.64551	1.16944	-0.55198	0.580962	0.68093
FBgn0003941	67450.8	0.557046	0.0944016	5.90081	3.61714e-09	3.57699e-08
FBgn0003942	137326	0.618464	0.162776	3.79947	0.000145006	0.00056953
FBgn0003943	47928.2	0.0461907	0.123288	0.374656	0.707916	0.787785
FBgn0003944	38.4791	1.14017	0.518012	2.20106	0.027732	0.058332
FBgn0003950	203.292	-2.04479	0.251684	-8.12443	4.49459e-16	1.19278e-14
FBgn0003961	729.014	1.80389	1.38282	1.3045	0.192063	0.293484
FBgn0003963	3469.17	0.109973	0.17172	0.640419	0.5219	0.629953
FBgn0003964	8557.6	-0.546442	0.123336	-4.4305	9.40165e-06	4.79726e-05
FBgn0003965	34.2922	0.814953	0.535239	1.5226	0.12786	0.211492
FBgn0003969	7378.82	-0.0530882	0.138879	-0.382261	0.702268	0.783484
FBgn0003975	6.41547	-0.66256	1.04774	-0.632372	0.527144	0.634188
FBgn0003977	2079.38	-0.367536	0.254361	-1.44494	0.148475	0.238452
FBgn0003978	2774.61	0.464266	0.162471	2.85754	0.00426941	0.0113951
FBgn0003979	175127	-1.702	0.270426	-6.29378	3.09836e-10	3.63298e-09
FBgn0003980	82947.6	-2.47054	0.405468	-6.09306	1.10772e-09	1.19632e-08
FBgn0003983	219384	-1.88816	0.274294	-6.8837	5.83168e-12	8.92301e-11
FBgn0003984	166.982	-1.12457	0.265167	-4.24099	2.22539e-05	0.000104418
FBgn0003996	91.9748	0.611982	0.315547	1.93943	0.0524491	0.1006
FBgn0003997	3413.99	1.62174	0.135687	11.9521	6.33182e-33	6.27232e-31
FBgn0004003	1412.1	-0.319685	0.247538	-1.29146	0.196545	0.29894
FBgn0004034	64.8353	5.02711	0.615354	8.16946	3.09768e-16	8.43495e-15
FBgn0004045	270770	-0.750296	0.166154	-4.51566	6.31198e-06	3.33322e-05
FBgn0004047	74745.7	-0.217504	0.289354	-0.751691	0.452237	0.565776
FBgn0004049	9258.35	-0.684873	0.133648	-5.12445	2.98413e-07	2.09089e-06
FBgn0004050	5517.86	-0.567695	0.0952848	-5.95788	2.5553e-09	2.61236e-08
FBgn0004052	7.90999	2.82904	1.13234	2.49839	0.0124758	0.0290613
FBgn0004053	86.4557	-0.0238072	0.389825	-0.0610714	0.951302	0.96841
FBgn0004054	2.2638	0.722593	1.79552	0.402442	0.687359	NA
FBgn0004055	1455.36	0.217043	0.135834	1.59785	0.110077	0.187059
FBgn0004057	1864.27	1.0718	0.152959	7.00711	2.43294e-12	3.94315e-11
FBgn0004066	22913.2	0.220935	0.175928	1.25583	0.209178	0.314395
FBgn0004087	2552.65	1.49066	0.24187	6.16306	7.13504e-10	7.95235e-09
FBgn0004101	2235.72	-0.43062	0.143249	-3.0061	0.00264622	0.00750436
FBgn0004102	6.83304	-0.568762	0.85717	-0.663534	0.506988	0.616618
FBgn0004103	29119.5	0.367429	0.134829	2.72516	0.0064271	0.0163311
FBgn0004106	9528.29	0.218275	0.222375	0.981563	0.326315	0.444118
FBgn0004107	5136.74	-0.112645	0.138819	-0.811449	0.417108	0.533849
FBgn0004108	2226.86	-0.248224	0.109169	-2.27377	0.02298	0.0496639
FBgn0004110	2.6972	-1.62214	1.85796	-0.873075	0.382622	0.499966
FBgn0004117	5693.7	2.65808	0.356106	7.4643	8.37447e-14	1.63937e-12
FBgn0004118	18.6408	-1.99536	0.545432	-3.65831	0.000253888	0.000938379
FBgn0004132	4391.25	0.337412	0.201776	1.67221	0.0944834	0.164626
FBgn0004133	2111.78	1.43011	0.156483	9.13908	6.29875e-20	2.60356e-18
FBgn0004143	3.09829	5.36304	2.05474	2.61008	0.00905199	0.0219325
FBgn0004167	14115.9	-0.553304	0.300338	-1.84227	0.0654361	0.121103
FBgn0004168	11.6638	-0.750151	0.710246	-1.05618	0.290884	0.407256
FBgn0004169	10468.6	2.28991	0.300746	7.61408	2.65575e-14	5.55869e-13
FBgn0004170	11.0338	4.32304	1.43936	3.00346	0.00266931	0.00755952
FBgn0004171	2.35642	-1.60958	1.55926	-1.03227	0.301945	NA
FBgn0004173	1.11782	-2.38315	2.54921	-0.934859	0.349861	NA
FBgn0004177	44304.7	-0.0474203	0.146223	-0.324301	0.74571	0.817336
FBgn0004179	10515.4	-0.334162	0.125768	-2.65697	0.00788476	0.0194596
FBgn0004181	3.41307	-3.19903	1.46841	-2.17856	0.0293642	0.0613053
FBgn0004197	16.9629	-0.645014	0.750057	-0.859953	0.389815	0.506716
FBgn0004198	1447.99	-0.793928	0.364509	-2.17808	0.0294003	0.0613472
FBgn0004227	9886.33	-0.316497	0.219535	-1.44167	0.149396	0.239571
FBgn0004228	18.245	2.29839	0.674071	3.40971	0.000650331	0.00218252
FBgn0004237	36962.6	-0.465502	0.274688	-1.69465	0.0901411	0.15801
FBgn0004240	14.4076	3.60576	1.0334	3.48924	0.000484402	0.00167759
FBgn0004242	12.1201	-0.983285	0.8889	-1.10618	0.268647	0.382768
FBgn0004244	7.93549	0.130386	1.03183	0.126363	0.899444	0.930206
FBgn0004359	1806.36	-0.828492	0.130289	-6.35888	2.03235e-10	2.46088e-09
FBgn0004360	240.173	2.91403	0.226761	12.8507	8.52805e-38	1.11359e-35
FBgn0004362	80300.5	0.250848	0.164651	1.52351	0.127631	0.211174
FBgn0004363	69075.2	-0.273383	0.151971	-1.79891	0.0720325	0.131135
FBgn0004364	2596.68	-0.999156	0.286724	-3.48473	0.000492632	0.00170097
FBgn0004367	2245.3	-1.00461	0.226891	-4.42774	9.5227e-06	4.85472e-05
FBgn0004368	7554.49	-0.418176	0.147277	-2.83938	0.00452008	0.0119927
FBgn0004369	4023.79	-0.955709	0.22402	-4.26618	1.98846e-05	9.39916e-05
FBgn0004370	10035.4	-0.47298	0.183608	-2.57603	0.00999417	0.0239456
FBgn0004372	14.3292	-3.08848	0.742263	-4.16089	3.17008e-05	0.000143302
FBgn0004373	12171	-0.628513	0.19462	-3.22944	0.00124031	0.00384577
FBgn0004374	2760.96	-0.771866	0.1142	-6.7589	1.3904e-11	1.99714e-10
FBgn0004378	5873.01	-0.843573	0.105163	-8.02159	1.04384e-15	2.58509e-14
FBgn0004379	7111.2	-0.492527	0.163565	-3.01121	0.00260212	0.00739389
FBgn0004380	2369.46	-0.397245	0.14598	-2.72123	0.00650396	0.0164982
FBgn0004381	4515.28	-0.39639	0.179894	-2.20347	0.0275619	0.0580275
FBgn0004387	5666.46	-0.598182	0.170848	-3.50126	0.000463068	0.00160905
FBgn0004389	6.18492	1.28942	1.07037	1.20465	0.22834	0.337299
FBgn0004390	6783.58	-0.485869	0.15233	-3.18958	0.0014248	0.00435436
FBgn0004391	6424.78	-0.840879	0.237025	-3.54764	0.000388694	0.00137897
FBgn0004394	10.6481	-0.35228	1.01119	-0.348381	0.727554	0.803564
FBgn0004395	6598.05	0.13082	0.149871	0.872882	0.382728	0.499966
FBgn0004396	3434.25	-0.681794	0.275805	-2.47202	0.0134353	0.0310323
FBgn0004397	8369.06	-0.0695121	0.144969	-0.479496	0.631586	0.725683
FBgn0004400	2098.67	0.495924	0.181482	2.73263	0.00628304	0.0160227
FBgn0004401	32922.4	-0.470212	0.200125	-2.34959	0.0187939	0.041643
FBgn0004403	70718.4	0.072659	0.256089	0.283726	0.776621	0.841028
FBgn0004404	21196.5	1.11878	0.144458	7.74466	9.58353e-15	2.10943e-13
FBgn0004406	2643.38	-0.765516	0.181136	-4.22619	2.37681e-05	0.000110664
FBgn0004414	1.36749	-2.56292	1.99845	-1.28245	0.199685	NA
FBgn0004419	189488	-0.0699287	0.126037	-0.554827	0.579013	0.679477
FBgn0004425	1.50562	0.146421	2.00461	0.0730421	0.941773	NA
FBgn0004427	5.77945	0.673286	1.16653	0.577172	0.563823	0.666073
FBgn0004431	13.0961	1.91232	0.797605	2.39758	0.0165039	0.037171
FBgn0004432	87633.5	0.426618	0.179223	2.38038	0.0172947	0.0386791
FBgn0004435	11150.2	0.30754	0.125804	2.4446	0.0145013	0.0332406
FBgn0004436	8415.8	0.0884975	0.127935	0.691737	0.489103	0.599488
FBgn0004449	2910.69	-0.808178	0.17923	-4.50917	6.50828e-06	3.4243e-05
FBgn0004456	2894.15	0.40249	0.166651	2.41517	0.0157278	0.03571
FBgn0004463	3066.16	-0.130788	0.212972	-0.614109	0.539143	0.644337
FBgn0004465	4992.22	0.516724	0.137879	3.74765	0.000178497	0.000686367
FBgn0004507	33137.4	-0.821398	0.151818	-5.41043	6.28748e-08	5.0753e-07
FBgn0004509	9562.81	-0.415212	0.104169	-3.98597	6.72062e-05	0.000282571
FBgn0004510	3896.94	-0.231159	0.132745	-1.74137	0.081618	0.145159
FBgn0004511	6.72919	-0.780256	0.856097	-0.911411	0.362079	0.479594
FBgn0004512	131.999	1.08278	0.372026	2.91049	0.00360862	0.00984568
FBgn0004513	116.04	0.31845	0.325354	0.978782	0.327688	0.445248
FBgn0004514	60.1735	1.4437	0.417778	3.45567	0.000548922	0.00187393
FBgn0004516	4.90621	-1.14636	1.00867	-1.13651	0.255745	0.368497
FBgn0004552	2.15256	2.16387	1.53153	1.41288	0.157692	NA
FBgn0004554	5.71043	-3.75578	1.31005	-2.8669	0.00414514	0.0111056
FBgn0004556	6627.78	-0.0180071	0.122799	-0.146639	0.883417	0.920006
FBgn0004567	4.67426	-0.957381	1.24311	-0.770152	0.441209	0.555853
FBgn0004569	766.687	0.0977072	0.185429	0.526925	0.598246	0.696829
FBgn0004573	60.4154	2.35252	0.516866	4.5515	5.3265e-06	2.87491e-05
FBgn0004574	5309.5	0.274375	0.135994	2.01756	0.0436376	0.085863
FBgn0004575	62.445	-0.144052	0.320444	-0.44954	0.653042	0.743276
FBgn0004577	9.91001	-0.497116	0.863193	-0.575903	0.564681	0.666642
FBgn0004580	36.4818	1.7596	0.662695	2.65522	0.00792564	0.0195563
FBgn0004581	81.7769	1.19774	0.308612	3.88104	0.00010401	0.000419805
FBgn0004583	1717.4	-0.446377	0.297804	-1.4989	0.133901	0.219682
FBgn0004584	10532.6	-0.363827	0.117871	-3.08666	0.00202421	0.00594585
FBgn0004587	17461.3	-0.0337314	0.134393	-0.25099	0.801822	0.859971
FBgn0004592	1.97406	-1.39057	1.73357	-0.802144	0.42247	NA
FBgn0004595	45.5372	-0.793689	0.590877	-1.34324	0.179195	0.278148
FBgn0004597	1324.64	0.309554	0.169256	1.82891	0.0674134	0.124222
FBgn0004598	25367.9	-0.939656	0.185199	-5.07375	3.90051e-07	2.65369e-06
FBgn0004606	3374.95	-1.26875	0.206546	-6.14271	8.11242e-10	8.97207e-09
FBgn0004607	102.066	0.450694	0.298112	1.51183	0.130577	0.215089
FBgn0004611	5202.68	-0.644586	0.174866	-3.68617	0.000227658	0.000854072
FBgn0004618	3.97713	-0.404349	1.05079	-0.384803	0.700383	0.782053
FBgn0004619	3.84044	-0.799744	1.11293	-0.718595	0.472391	0.583556
FBgn0004620	58.1602	2.477	0.472554	5.24172	1.59088e-07	1.17637e-06
FBgn0004622	25.3911	-2.5999	0.533097	-4.87698	1.07725e-06	6.80521e-06
FBgn0004623	1.66412	-0.653259	1.47207	-0.443769	0.657209	NA
FBgn0004629	3064.31	2.27292	0.371242	6.12246	9.21395e-10	1.00548e-08
FBgn0004635	213.126	1.28807	0.314751	4.09233	4.27062e-05	0.000187447
FBgn0004636	18891.6	0.225282	0.130208	1.73016	0.0836011	0.148213
FBgn0004638	8848.61	0.474493	0.150939	3.14361	0.0016688	0.00500947
FBgn0004643	7571.48	-0.975594	0.143674	-6.79035	1.11864e-11	1.63541e-10
FBgn0004644	36.8284	1.91579	0.540388	3.54521	0.000392303	0.00138999
FBgn0004646	7087.56	0.59274	0.206784	2.86647	0.00415074	0.011118
FBgn0004647	10019.1	-0.594265	0.267201	-2.22403	0.0261463	0.0554841
FBgn0004648	10165.5	-0.546541	0.182033	-3.00243	0.00267832	0.00758043
FBgn0004649	105793	-1.4979	0.292814	-5.11555	3.12834e-07	2.18527e-06
FBgn0004650	16103.6	-1.38845	0.331454	-4.18897	2.80228e-05	0.000128291
FBgn0004652	893.529	-0.621361	0.25164	-2.46924	0.01354	0.0312488
FBgn0004654	14402.4	-0.324458	0.141766	-2.28868	0.0220977	0.0479737
FBgn0004655	16655.2	-1.35402	0.18747	-7.22259	5.10063e-13	8.97571e-12
FBgn0004656	26579.9	-1.22985	0.270972	-4.53867	5.6611e-06	3.02989e-05
FBgn0004657	11828.5	0.319979	0.128628	2.48764	0.0128595	0.0298884
FBgn0004666	3664.91	-0.170545	0.165325	-1.03158	0.30227	0.419238
FBgn0004687	19914.6	0.99022	0.201948	4.90334	9.42218e-07	6.04187e-06
FBgn0004698	16937.8	-0.641224	0.162723	-3.9406	8.12779e-05	0.000336079
FBgn0004777	12.4681	1.34281	0.66408	2.02206	0.0431698	0.0851174
FBgn0004778	1.61983	-3.47125	3.13412	-1.10757	0.268049	NA
FBgn0004779	1.7609	-2.97799	1.80934	-1.6459	0.0997849	NA
FBgn0004780	1.16513	-1.72414	2.88597	-0.597422	0.550225	NA
FBgn0004781	1.12026	-0.632536	2.24231	-0.282091	0.777874	NA
FBgn0004782	1.51751	-1.83736	2.27153	-0.808866	0.418592	NA
FBgn0004783	1.75695	-2.23078	2.56068	-0.871165	0.383664	NA
FBgn0004784	3.47712	-1.70897	1.18953	-1.43668	0.150809	0.241593
FBgn0004795	21261	-1.32323	0.148437	-8.91445	4.90241e-19	1.7998e-17
FBgn0004797	3116.2	0.58917	0.158435	3.71868	0.000200266	0.000759241
FBgn0004811	4757.71	-0.386189	0.15055	-2.56518	0.0103121	0.0245843
FBgn0004828	43587.9	0.191354	0.179898	1.06368	0.287475	0.403737
FBgn0004832	2126.28	0.39539	0.133704	2.95721	0.0031044	0.00862211
FBgn0004837	2364.64	-0.0998023	0.10188	-0.979608	0.327279	0.445009
FBgn0004838	122082	-0.220293	0.167239	-1.31724	0.18776	0.288284
FBgn0004839	107.321	0.805492	0.22949	3.50992	0.000448234	0.00156175
FBgn0004841	4.21736	-1.62011	1.11298	-1.45565	0.145491	0.23461
FBgn0004842	3.58358	-1.04119	1.51535	-0.687098	0.492021	0.602367
FBgn0004852	273.189	0.841183	0.213114	3.94711	7.91011e-05	0.00032755
FBgn0004854	1.89567	-1.44972	1.74375	-0.83138	0.405759	NA
FBgn0004855	2222.81	-0.0718072	0.158616	-0.45271	0.650757	0.741483
FBgn0004856	8159.77	-0.262049	0.107905	-2.42852	0.0151605	0.0345858
FBgn0004858	501.095	0.693907	0.154325	4.49641	6.911e-06	3.61632e-05
FBgn0004859	1612.5	0.971592	0.188545	5.15311	2.56196e-07	1.8195e-06
FBgn0004860	2437.95	-1.01978	0.235579	-4.32881	1.49917e-05	7.28722e-05
FBgn0004861	800.894	0.362207	0.278119	1.30235	0.192798	0.29441
FBgn0004862	3.72916	-1.82634	1.22685	-1.48865	0.136581	0.223278
FBgn0004863	3.16941	-2.31131	1.57769	-1.46499	0.142923	0.231347
FBgn0004864	6272.62	-0.642825	0.172507	-3.72636	0.000194263	0.00073941
FBgn0004865	216.264	-1.47722	0.267863	-5.51485	3.49068e-08	2.95371e-07
FBgn0004867	121769	-0.0392929	0.195873	-0.200604	0.841008	0.889055
FBgn0004868	33281.6	-0.0342582	0.116699	-0.293559	0.769095	0.834861
FBgn0004870	38.4255	1.41949	0.444681	3.19214	0.00141222	0.00431935
FBgn0004872	16933.2	-0.287467	0.234864	-1.22397	0.220962	0.3283
FBgn0004875	23936.6	-1.01141	0.20981	-4.82059	1.43136e-06	8.84287e-06
FBgn0004876	9766.34	-1.11891	0.178275	-6.27629	3.46741e-10	4.04097e-09
FBgn0004878	115.765	0.909253	0.267986	3.39291	0.000691532	0.0023013
FBgn0004880	14.2742	-1.38611	0.826168	-1.67776	0.0933937	0.162975
FBgn0004882	27321.4	-0.920721	0.31485	-2.92431	0.00345218	0.00946754
FBgn0004885	1249.39	0.189354	0.201732	0.938644	0.347914	0.465627
FBgn0004888	15821.1	0.169651	0.14994	1.13146	0.257863	0.370866
FBgn0004889	24225.2	-0.644375	0.158448	-4.0668	4.76627e-05	0.000207145
FBgn0004892	26.9145	0.817848	0.658873	1.24128	0.214501	0.320816
FBgn0004893	969.384	0.0359916	0.224019	0.160664	0.872358	0.911795
FBgn0004895	2.30207	0.058169	1.41758	0.041034	0.967269	NA
FBgn0004896	5.69731	-1.56453	1.10276	-1.41875	0.155972	0.248307
FBgn0004897	2.5041	0.500819	1.57138	0.318713	0.749944	NA
FBgn0004898	1.53237	1.00094	2.06644	0.484378	0.628118	NA
FBgn0004901	6121.69	-0.0787888	0.149579	-0.526737	0.598376	0.696829
FBgn0004903	3756.27	-0.566046	0.114092	-4.9613	7.00225e-07	4.56916e-06
FBgn0004907	66834.1	0.63127	0.0930818	6.78189	1.18616e-11	1.72316e-10
FBgn0004908	1336.14	1.05669	0.18389	5.74633	9.12037e-09	8.3641e-08
FBgn0004910	304.349	1.86837	0.265852	7.02785	2.09734e-12	3.42337e-11
FBgn0004913	14914.9	-0.982299	0.152532	-6.43995	1.19511e-10	1.48144e-09
FBgn0004914	6290.27	0.0464335	0.188872	0.245846	0.805801	0.862871
FBgn0004915	3948.28	0.0808688	0.171735	0.470894	0.637717	0.730754
FBgn0004919	112.404	-0.460484	0.259161	-1.77683	0.075597	0.136286
FBgn0004921	10839.6	0.592783	0.213216	2.7802	0.00543262	0.0141012
FBgn0004924	42889.1	-0.837635	0.212633	-3.93934	8.17045e-05	0.000337479
FBgn0004926	24806.8	0.377872	0.160639	2.3523	0.0186577	0.0413492
FBgn0004956	95.2984	1.42012	0.360075	3.94394	8.01534e-05	0.000331668
FBgn0004957	977.335	-0.495679	0.170664	-2.90442	0.00367937	0.0100189
FBgn0004959	707.004	0.546914	0.228359	2.39498	0.0166215	0.0373992
FBgn0005198	3973.88	-0.378685	0.208356	-1.81749	0.0691417	0.126736
FBgn0005278	47561.2	0.436553	0.136152	3.20636	0.00134425	0.00412353
FBgn0005322	7479.24	-0.515778	0.130307	-3.95819	7.55214e-05	0.000314312
FBgn0005355	2817.89	-0.102903	0.127465	-0.807307	0.41949	0.536012
FBgn0005386	7892.33	-1.33079	0.2594	-5.13025	2.89364e-07	2.03493e-06
FBgn0005390	17014.8	-1.15006	0.324106	-3.5484	0.000387578	0.00137671
FBgn0005391	265022	-1.02772	0.170302	-6.0347	1.59261e-09	1.68205e-08
FBgn0005411	8462.67	0.245763	0.100891	2.43592	0.0148541	0.0339409
FBgn0005427	6119.4	-0.482994	0.223827	-2.1579	0.0309359	0.0640513
FBgn0005533	104902	1.30679	0.198147	6.59504	4.25146e-11	5.69389e-10
FBgn0005536	10426.3	-0.431471	0.143368	-3.00954	0.00261648	0.00742919
FBgn0005558	37.8572	-0.338909	0.487377	-0.695375	0.486821	0.597273
FBgn0005561	25.8286	-0.0141457	0.587442	-0.0240801	0.980789	0.987405
FBgn0005564	472.605	0.215642	0.20882	1.03267	0.301759	0.418681
FBgn0005585	52007.8	-0.0429631	0.178052	-0.241295	0.809327	0.865508
FBgn0005586	18.1014	-0.222993	0.611184	-0.364855	0.71522	0.793606
FBgn0005590	5.03928	-0.575298	1.1718	-0.490953	0.62346	0.718502
FBgn0005593	110907	0.677582	0.101482	6.67688	2.44075e-11	3.37504e-10
FBgn0005596	11071.2	-1.34462	0.151214	-8.89214	5.99449e-19	2.18675e-17
FBgn0005612	6219.7	1.28833	0.199644	6.45313	1.09566e-10	1.36702e-09
FBgn0005613	17.7543	-1.11171	0.702943	-1.58151	0.113762	0.192015
FBgn0005614	71.4664	0.957144	0.462613	2.06899	0.0385466	0.0773941
FBgn0005616	458.686	0.463814	0.175406	2.64423	0.00818762	0.0201292
FBgn0005617	15194.8	-0.93792	0.196677	-4.76884	1.85288e-06	1.11708e-05
FBgn0005619	11.1261	-0.393692	0.817577	-0.481535	0.630136	0.724307
FBgn0005624	3404.23	-1.19375	0.223949	-5.33046	9.79619e-08	7.60594e-07
FBgn0005626	73.4291	0.428347	0.396157	1.08126	0.279583	0.395165
FBgn0005631	442.956	0.966127	0.22106	4.37042	1.24006e-05	6.12618e-05
FBgn0005632	26082.8	-1.02286	0.273902	-3.73442	0.000188147	0.000719701
FBgn0005633	5.43905	0.482045	0.921528	0.523093	0.600909	0.698934
FBgn0005636	24.7265	0.158888	0.453863	0.35008	0.726279	0.802546
FBgn0005638	253.868	0.165533	0.298999	0.553623	0.579837	0.680096
FBgn0005640	5850.04	-0.36105	0.161122	-2.24085	0.0250355	0.0534541
FBgn0005642	5997.01	-0.557068	0.1418	-3.92854	8.54634e-05	0.000351112
FBgn0005648	10687.6	0.323034	0.137118	2.35589	0.0184784	0.041023
FBgn0005649	25850.6	-0.446434	0.119525	-3.73507	0.000187662	0.000718088
FBgn0005654	4427.42	-1.3371	0.173108	-7.72408	1.12667e-14	2.452e-13
FBgn0005655	12868.6	-0.633358	0.108663	-5.82863	5.58846e-09	5.30973e-08
FBgn0005658	7.02191	-0.609702	0.980963	-0.621534	0.534248	0.640151
FBgn0005659	24.0253	0.406173	0.454764	0.893151	0.371776	0.489637
FBgn0005660	228.361	1.90671	0.767095	2.48562	0.0129325	0.0300216
FBgn0005664	2.87173	-1.50255	1.3881	-1.08245	0.279051	0.394737
FBgn0005666	5379.6	1.70413	0.285495	5.96903	2.38668e-09	2.45088e-08
FBgn0005670	11.9176	-0.425005	0.656373	-0.647505	0.517305	0.626645
FBgn0005671	30461.1	-0.186251	0.181134	-1.02825	0.303833	0.420796
FBgn0005672	3721.61	1.10758	0.207296	5.34301	9.14147e-08	7.14589e-07
FBgn0005674	17456.2	-0.538132	0.267853	-2.00906	0.0445307	0.0873707
FBgn0005677	9.34729	0.0931127	0.831378	0.111998	0.910825	0.938009
FBgn0005683	2562.83	-1.30555	0.145061	-8.99999	2.25732e-19	8.56068e-18
FBgn0005694	17951.8	-0.7865	0.180086	-4.36736	1.25756e-05	6.20467e-05
FBgn0005695	13326.6	-0.593701	0.108543	-5.46973	4.50726e-08	3.72343e-07
FBgn0005696	4196.83	-0.975056	0.159747	-6.10377	1.03598e-09	1.12731e-08
FBgn0005771	832.806	1.10747	0.135442	8.17673	2.91657e-16	7.99865e-15
FBgn0005775	71.4831	1.13084	0.366966	3.0816	0.0020589	0.00603285
FBgn0005777	13661.6	-0.404525	0.121105	-3.34029	0.000836907	0.00272125
FBgn0005778	2.15017	0.14619	1.46376	0.0998727	0.920445	NA
FBgn0008635	11774.9	-0.317027	0.167297	-1.89499	0.0580938	0.109579
FBgn0008636	3.42416	-1.28644	1.304	-0.986534	0.323871	0.441419
FBgn0008646	1.89938	-0.250132	1.42834	-0.175121	0.860984	NA
FBgn0008651	3.95777	-2.13594	1.42656	-1.49726	0.134325	0.220157
FBgn0010014	11.6782	0.824492	0.690892	1.19337	0.232723	0.34206
FBgn0010015	13.118	0.82788	0.691222	1.1977	0.231032	0.340183
FBgn0010019	16457.7	1.29255	0.342006	3.77931	0.000157261	0.000612987
FBgn0010038	685.093	3.90511	0.354291	11.0223	2.98265e-28	2.22556e-26
FBgn0010039	2263.92	1.44582	0.151802	9.52439	1.66016e-21	7.69228e-20
FBgn0010040	19.8159	0.285845	0.451655	0.632885	0.526809	0.634033
FBgn0010041	60.1211	1.00049	0.529249	1.89039	0.0587061	0.110516
FBgn0010042	10.5814	0.160658	0.654803	0.245353	0.806183	0.863118
FBgn0010043	12.6364	1.14569	0.784798	1.45985	0.14433	0.233066
FBgn0010044	3.62167	-4.15773	1.61465	-2.575	0.010024	0.0240069
FBgn0010051	5859.28	-0.860469	0.276867	-3.10788	0.00188434	0.00558497
FBgn0010052	56.5089	1.22261	0.660772	1.85027	0.0642744	0.119202
FBgn0010053	1085.4	0.294793	0.159567	1.84745	0.0646814	0.119883
FBgn0010078	176151	0.447838	0.115552	3.87565	0.000106342	0.000429064
FBgn0010097	6840.66	-1.02377	0.106264	-9.63422	5.7327e-22	2.83942e-20
FBgn0010100	21233.3	-0.275277	0.25497	-1.07965	0.2803	0.396081
FBgn0010105	23.5864	0.663927	0.53045	1.25163	0.210704	0.31629
FBgn0010109	43.7144	-0.632449	0.360399	-1.75486	0.0792836	0.141687
FBgn0010113	9877.7	-0.800733	0.135813	-5.89585	3.72748e-09	3.6764e-08
FBgn0010114	28.3727	-0.0551869	0.445546	-0.123864	0.901423	0.931581
FBgn0010173	18438.7	-0.453634	0.117647	-3.85589	0.000115311	0.000462654
FBgn0010194	1605.98	-0.83068	0.186877	-4.44507	8.78619e-06	4.49368e-05
FBgn0010197	11.4163	0.594529	0.978144	0.607814	0.543311	0.647768
FBgn0010198	82392.6	0.79476	0.150218	5.29073	1.21829e-07	9.29574e-07
FBgn0010213	6558.72	0.190004	0.110513	1.71929	0.0855613	0.151189
FBgn0010215	15645.9	0.256777	0.194167	1.32246	0.186016	0.286222
FBgn0010217	80393.9	0.228253	0.153589	1.48613	0.137244	0.224111
FBgn0010220	3160.19	0.102348	0.157787	0.648645	0.516568	0.625883
FBgn0010222	1972.71	0.30247	0.181245	1.66884	0.0951482	0.165583
FBgn0010223	257.811	-0.445291	0.220328	-2.02103	0.0432763	0.0852834
FBgn0010225	1989.15	0.56105	0.200625	2.79652	0.00516569	0.0135029
FBgn0010226	7960.19	-0.106081	0.124199	-0.854121	0.393038	0.509752
FBgn0010228	12377.5	1.53291	0.211904	7.23395	4.69148e-13	8.37109e-12
FBgn0010235	9939.59	0.103033	0.111041	0.927881	0.353469	0.471415
FBgn0010238	7219.13	-0.693516	0.261551	-2.65156	0.00801217	0.0197443
FBgn0010240	8.30217	0.250425	0.783192	0.319749	0.749158	0.820177
FBgn0010241	25.2197	1.30011	1.11288	1.16824	0.242711	0.353754
FBgn0010246	5043.04	0.808516	0.137214	5.89238	3.80675e-09	3.74515e-08
FBgn0010247	10465.5	0.663205	0.138712	4.78117	1.74277e-06	1.0579e-05
FBgn0010258	49.2085	2.24617	0.378028	5.9418	2.81914e-09	2.85668e-08
FBgn0010263	614.339	1.76921	0.269816	6.5571	5.48625e-11	7.19663e-10
FBgn0010265	90737.1	-0.0810903	0.21752	-0.372795	0.709301	0.788838
FBgn0010269	4470.63	-0.417246	0.104723	-3.98429	6.76813e-05	0.000284049
FBgn0010278	17514.6	-0.554412	0.156466	-3.54334	0.000395099	0.00139566
FBgn0010280	13495	-0.505641	0.164183	-3.07974	0.00207181	0.00605898
FBgn0010282	13283.6	-0.373348	0.129782	-2.87672	0.00401833	0.0108137
FBgn0010287	788.687	0.393312	0.133704	2.94166	0.00326454	0.00899161
FBgn0010288	15989.4	0.0900128	0.117274	0.767541	0.44276	0.557218
FBgn0010292	6652.64	-0.142919	0.213208	-0.670325	0.50265	0.612574
FBgn0010300	26381	-0.794529	0.114543	-6.93648	4.0198e-12	6.31031e-11
FBgn0010303	8368.94	-0.649511	0.162245	-4.00327	6.24719e-05	0.000264309
FBgn0010309	3048.64	-0.552731	0.108395	-5.09922	3.4106e-07	2.36234e-06
FBgn0010313	14734.1	-0.700322	0.0998778	-7.01179	2.35295e-12	3.82497e-11
FBgn0010314	4063.14	-0.15089	0.229757	-0.656738	0.511349	0.620633
FBgn0010315	7481.65	-0.42188	0.117973	-3.57606	0.000348811	0.00125334
FBgn0010316	6181.89	-0.572908	0.10726	-5.34132	9.22734e-08	7.20812e-07
FBgn0010317	3089.13	0.357945	0.101457	3.52803	0.000418663	0.00146941
FBgn0010323	13.7666	-0.188995	0.537522	-0.351604	0.725135	0.801744
FBgn0010328	28786.3	-0.995594	0.231026	-4.30944	1.63669e-05	7.89222e-05
FBgn0010329	10.6955	0.971797	0.721841	1.34628	0.178213	0.277073
FBgn0010333	11549.6	0.034783	0.145471	0.239107	0.811023	0.866305
FBgn0010339	7966.55	0.345337	0.148853	2.31998	0.0203419	0.0446681
FBgn0010340	1231.12	0.500284	0.120632	4.14719	3.36576e-05	0.000151196
FBgn0010341	15585	-0.185122	0.140251	-1.31994	0.186857	0.287285
FBgn0010342	11109.6	-0.307323	0.222528	-1.38105	0.167263	0.263002
FBgn0010348	49119.3	0.363767	0.116851	3.11309	0.00185143	0.00550002
FBgn0010350	5022.56	0.100314	0.142888	0.702045	0.482651	0.593868
FBgn0010352	10394.5	0.278164	0.184119	1.51078	0.130844	0.215406
FBgn0010355	9516.32	-0.926986	0.227853	-4.06834	4.73484e-05	0.000205935
FBgn0010356	3509.87	-0.661777	0.147164	-4.49688	6.89569e-06	3.60995e-05
FBgn0010357	6.83688	0.305597	1.21231	0.252078	0.800981	0.859584
FBgn0010358	2.47961	-5.11273	2.08754	-2.44917	0.0143186	NA
FBgn0010379	11381.8	-0.292394	0.174457	-1.67603	0.0937323	0.163466
FBgn0010380	14349.1	-0.579826	0.144915	-4.00114	6.30382e-05	0.000266313
FBgn0010382	14754.8	-1.65316	0.128894	-12.8257	1.17697e-37	1.51961e-35
FBgn0010383	4714.23	1.45469	0.177696	8.18637	2.69226e-16	7.45465e-15
FBgn0010385	246.342	4.34732	0.928519	4.682	2.84092e-06	1.64045e-05
FBgn0010387	1065.52	3.22642	0.732703	4.40345	1.06541e-05	5.35316e-05
FBgn0010388	335.922	2.92942	0.35243	8.31207	9.40464e-17	2.75685e-15
FBgn0010389	837.108	1.933	0.238372	8.10917	5.09684e-16	1.34022e-14
FBgn0010391	9277.72	-0.147988	0.120022	-1.233	0.217574	0.32461
FBgn0010395	368.77	0.748612	0.28871	2.59296	0.00951549	0.0229278
FBgn0010397	5046.28	0.518815	0.149913	3.46077	0.000538625	0.00184097
FBgn0010398	1703.02	-0.158136	0.172499	-0.916737	0.35928	0.476841
FBgn0010399	40.4462	1.82183	0.607097	3.00089	0.00269195	0.00760029
FBgn0010401	50.3441	-1.17159	0.374216	-3.13078	0.00174343	0.00521306
FBgn0010406	5780.19	0.865519	0.175018	4.9453	7.60261e-07	4.92178e-06
FBgn0010407	28.0164	0.629835	0.605866	1.03956	0.298544	0.415118
FBgn0010408	55809.5	0.659151	0.21404	3.07957	0.00207301	0.00605978
FBgn0010409	68221.6	0.292259	0.178093	1.64105	0.100787	0.173568
FBgn0010411	131781	-0.289931	0.259973	-1.11524	0.264749	0.378529
FBgn0010412	73598.6	1.02888	0.173926	5.91565	3.30567e-09	3.28879e-08
FBgn0010414	6.55662	-1.52649	0.995631	-1.53319	0.125229	0.207918
FBgn0010415	17725.8	0.238628	0.168984	1.41213	0.15791	0.250836
FBgn0010416	6446.32	0.121661	0.105236	1.15608	0.247649	0.359104
FBgn0010417	3647.58	-0.275412	0.149959	-1.83658	0.0662717	0.122373
FBgn0010421	6458.99	-0.176594	0.100081	-1.7645	0.0776474	0.139326
FBgn0010422	9258.19	0.241395	0.118618	2.03505	0.0418456	0.0828905
FBgn0010423	427.629	1.44057	0.382893	3.76234	0.000168328	0.000652365
FBgn0010424	3173.6	2.68742	0.375935	7.14864	8.76416e-13	1.49865e-11
FBgn0010425	3.12482	-0.744841	1.29442	-0.575424	0.565004	0.666851
FBgn0010431	20374.4	-0.188115	0.17584	-1.06981	0.284705	0.400778
FBgn0010433	2.54528	-0.726202	1.57238	-0.461849	0.64419	NA
FBgn0010434	5833.21	0.507675	0.167637	3.02842	0.00245835	0.00704109
FBgn0010435	4174.31	-0.0921536	0.158899	-0.579952	0.561947	0.66413
FBgn0010438	6474	0.537523	0.114385	4.69926	2.61108e-06	1.52382e-05
FBgn0010441	2914.36	-0.397531	0.104379	-3.80855	0.000139787	0.000551422
FBgn0010452	157.786	-0.515101	0.298717	-1.72437	0.0846403	0.149792
FBgn0010453	154.084	1.09733	0.216667	5.06461	4.09237e-07	2.77109e-06
FBgn0010470	6166.57	-0.340676	0.162793	-2.09269	0.0363771	0.0736451
FBgn0010473	285.815	0.0212576	0.174623	0.121734	0.903109	0.93247
FBgn0010482	716.728	2.17261	0.251003	8.65569	4.89946e-18	1.61317e-16
FBgn0010488	78646.5	-0.805294	0.261101	-3.08422	0.00204087	0.00598562
FBgn0010497	4922.91	-0.674972	0.107157	-6.29891	2.99753e-10	3.52555e-09
FBgn0010501	7191.75	0.273114	0.146645	1.86241	0.0625451	0.116408
FBgn0010504	1957.19	-0.0300266	0.138918	-0.216146	0.828874	0.879742
FBgn0010516	14359	-0.288312	0.113856	-2.53226	0.0113331	0.026719
FBgn0010520	3442.3	0.500454	0.175978	2.84384	0.00445739	0.0118455
FBgn0010531	1548.34	0.0271503	0.134997	0.201117	0.840607	0.888712
FBgn0010548	5599.79	0.747088	0.15059	4.96107	7.01063e-07	4.57203e-06
FBgn0010549	357.317	-2.83091	0.177299	-15.9669	2.17453e-57	7.57197e-55
FBgn0010551	28160.9	0.109745	0.142146	0.772059	0.44008	0.555148
FBgn0010583	5800.71	-0.269916	0.16364	-1.64945	0.0990553	0.171062
FBgn0010590	11961.9	0.596926	0.193785	3.08035	0.00206755	0.00604998
FBgn0010591	6022.75	0.0158314	0.10804	0.146533	0.883501	0.92001
FBgn0010602	13226.6	-0.191031	0.133767	-1.42809	0.153265	0.24481
FBgn0010607	4435.89	0.255781	0.198419	1.2891	0.197365	0.299989
FBgn0010611	7397.76	0.982783	0.127375	7.71568	1.20338e-14	2.614e-13
FBgn0010612	15672	0.461885	0.215529	2.14302	0.0321111	0.0660678
FBgn0010620	7674.06	-0.0372464	0.176541	-0.210979	0.832904	0.882924
FBgn0010621	39106.7	-0.183244	0.137563	-1.33208	0.182835	0.282311
FBgn0010622	2272.46	0.35957	0.168725	2.1311	0.0330807	0.0678682
FBgn0010638	15526	-0.194069	0.122031	-1.59033	0.11176	0.189136
FBgn0010651	1574.96	1.49691	0.363228	4.12113	3.77015e-05	0.000167723
FBgn0010660	9538.19	-0.740527	0.224783	-3.29442	0.000986266	0.00313678
FBgn0010741	10282.1	0.649028	0.149197	4.35013	1.36056e-05	6.67273e-05
FBgn0010747	9282.17	-0.191051	0.169371	-1.128	0.259319	0.372479
FBgn0010750	5753.78	0.109826	0.116794	0.940336	0.347045	0.464844
FBgn0010762	5381.07	0.803134	0.168877	4.75574	1.97722e-06	1.1815e-05
FBgn0010768	2310.06	-0.749626	0.167351	-4.47935	7.48703e-06	3.88588e-05
FBgn0010770	5750.36	0.493751	0.192114	2.57009	0.0101671	0.024294
FBgn0010772	5419.18	-0.391325	0.174964	-2.2366	0.0253123	0.0539535
FBgn0010774	25349.8	0.444587	0.116853	3.80468	0.00014199	0.000558577
FBgn0010786	8437.69	-0.770419	0.127789	-6.02883	1.65154e-09	1.73314e-08
FBgn0010803	6505.89	-0.0495009	0.151537	-0.326658	0.743926	0.81616
FBgn0010808	5744.47	0.601415	0.115469	5.20844	1.90432e-07	1.39379e-06
FBgn0010812	4353.74	0.0354613	0.150901	0.234997	0.814211	0.868772
FBgn0010825	18553.5	-1.07625	0.238803	-4.50687	6.57916e-06	3.45526e-05
FBgn0010830	3897.67	-0.687778	0.181125	-3.79726	0.000146304	0.000573586
FBgn0010877	10950.3	-0.947274	0.131146	-7.22305	5.08345e-13	8.9592e-12
FBgn0010894	1719.4	0.210489	0.192569	1.09306	0.274367	0.389469
FBgn0010905	18914.9	-1.43882	0.200317	-7.18274	6.83289e-13	1.18965e-11
FBgn0010909	18775.2	-0.440582	0.165209	-2.66682	0.00765738	0.0189963
FBgn0010926	7302.48	-0.314852	0.239177	-1.31639	0.188042	0.288514
FBgn0011016	17164.2	-1.10057	0.249778	-4.40621	1.05195e-05	5.29013e-05
FBgn0011020	3637.68	-0.571026	0.118976	-4.79951	1.59054e-06	9.72174e-06
FBgn0011202	6437.78	-0.651895	0.155411	-4.19465	2.7329e-05	0.000125547
FBgn0011204	14554.1	-0.738566	0.159723	-4.62405	3.76321e-06	2.10736e-05
FBgn0011205	4057.23	0.101252	0.114695	0.882792	0.377349	0.49499
FBgn0011206	2122.9	0.625706	0.15352	4.07573	4.58697e-05	0.000200262
FBgn0011207	4888.6	-1.23407	0.146619	-8.41682	3.86836e-17	1.17908e-15
FBgn0011211	67032.9	-0.354893	0.225558	-1.5734	0.115627	0.194649
FBgn0011217	83327	0.428491	0.179997	2.38055	0.0172869	0.0386712
FBgn0011224	13766.7	-0.312845	0.172141	-1.81737	0.0691604	0.12675
FBgn0011225	11970.3	-0.381278	0.169369	-2.25117	0.0243749	0.0522853
FBgn0011227	5211.65	1.48824	0.221	6.73414	1.64898e-11	2.3451e-10
FBgn0011230	29077.5	-0.84295	0.347119	-2.42842	0.0151649	0.0345892
FBgn0011232	5455.92	-0.725173	0.122037	-5.94224	2.81147e-09	2.85394e-08
FBgn0011236	5090.62	-0.643972	0.200459	-3.21248	0.00131593	0.00405182
FBgn0011239	1.68036	-2.58709	1.97464	-1.31016	0.190142	NA
FBgn0011244	5.45067	0.0789117	1.13967	0.0692406	0.944798	0.963825
FBgn0011259	1208.66	-1.2332	0.410794	-3.002	0.00268215	0.00758379
FBgn0011260	10700.7	-0.7017	0.157141	-4.46542	7.9913e-06	4.116e-05
FBgn0011270	2.32394	-1.19048	2.57071	-0.463091	0.643299	NA
FBgn0011272	96777	0.344453	0.200487	1.71808	0.085782	0.151533
FBgn0011274	1235.07	1.84988	0.301634	6.13286	8.63133e-10	9.50025e-09
FBgn0011276	1.43743	0.453057	1.93739	0.233849	0.815102	NA
FBgn0011278	3.97028	-1.51166	1.16398	-1.2987	0.194048	0.29596
FBgn0011279	2.31865	3.66473	1.9617	1.86814	0.0617422	NA
FBgn0011280	14.4895	-0.0251231	0.645911	-0.0388956	0.968974	0.979889
FBgn0011281	1.17636	-1.34715	1.79463	-0.750652	0.452862	NA
FBgn0011282	3.37702	0.7633	1.57623	0.484256	0.628204	0.722841
FBgn0011283	1.1901	-3.07657	2.33165	-1.31948	0.187009	NA
FBgn0011284	90392	0.412367	0.224658	1.83554	0.0664262	0.122619
FBgn0011286	468.637	1.63444	0.28853	5.66471	1.47275e-08	1.32317e-07
FBgn0011288	54.8163	3.51895	0.454385	7.74443	9.60083e-15	2.10943e-13
FBgn0011289	6628.99	0.0899254	0.107811	0.834101	0.404224	0.521042
FBgn0011290	3055.1	-0.0868914	0.107587	-0.807635	0.4193	0.53583
FBgn0011291	1460.79	0.280625	0.1671	1.67938	0.0930773	0.162546
FBgn0011294	1.69247	0.0657654	1.82553	0.0360254	0.971262	NA
FBgn0011296	481.3	2.42358	0.335246	7.22926	4.85637e-13	8.59854e-12
FBgn0011297	1990.56	0.0678344	0.159863	0.424327	0.671327	0.758229
FBgn0011300	6407.99	-0.407819	0.257626	-1.58299	0.113424	0.191585
FBgn0011305	2909.48	0.388936	0.115826	3.35793	0.000785289	0.00257292
FBgn0011327	10838.5	0.394815	0.0901511	4.37948	1.18965e-05	5.90761e-05
FBgn0011335	3982.26	-0.0222415	0.222505	-0.0999595	0.920376	0.945387
FBgn0011336	9766.98	-0.0519656	0.241625	-0.215067	0.829715	0.880275
FBgn0011361	8915.85	0.618293	0.159953	3.86547	0.000110877	0.000446266
FBgn0011455	6789.03	0.209077	0.110719	1.88835	0.0589791	0.110908
FBgn0011474	11846.7	-0.792039	0.216354	-3.66085	0.000251385	0.000929831
FBgn0011476	1430.24	0.122722	0.219424	0.559291	0.575963	0.676451
FBgn0011481	22785.2	-0.562661	0.190274	-2.95712	0.00310531	0.00862211
FBgn0011509	4118.77	0.0179571	0.154012	0.116595	0.907181	0.935512
FBgn0011554	5.25865	2.21153	1.2143	1.82124	0.0685699	0.125868
FBgn0011555	3.73374	0.0107122	1.46525	0.00731081	0.994167	0.996248
FBgn0011556	14.2384	1.83907	1.64377	1.11881	0.263219	0.376951
FBgn0011559	4.10695	-0.484337	1.33983	-0.361491	0.717733	0.79555
FBgn0011566	1877.68	-0.426409	0.0992247	-4.29741	1.72803e-05	8.28059e-05
FBgn0011569	4.11465	-2.45337	1.18268	-2.0744	0.0380418	0.0765297
FBgn0011570	8311.59	-0.196846	0.0974216	-2.02056	0.0433255	0.0853511
FBgn0011573	11163.9	-0.374266	0.138594	-2.70045	0.00692448	0.0174188
FBgn0011576	77.3887	1.37663	0.276445	4.97978	6.36565e-07	4.18944e-06
FBgn0011581	7.01086	1.78462	1.35883	1.31335	0.189065	0.289673
FBgn0011582	27.3228	0.53389	0.750969	0.710934	0.477125	0.588582
FBgn0011584	10169.8	0.336416	0.108574	3.09849	0.00194507	0.00573833
FBgn0011586	13044.7	0.350678	0.135742	2.58341	0.00978296	0.0234934
FBgn0011589	28.5632	0.567013	0.401326	1.41285	0.1577	0.250571
FBgn0011591	1049.9	0.479661	0.18426	2.60317	0.00923657	0.0223353
FBgn0011592	3769.94	-0.598998	0.260056	-2.30334	0.0212595	0.0463994
FBgn0011596	28.7699	-0.268255	0.497266	-0.539458	0.589571	0.688912
FBgn0011603	84.4678	0.623291	0.272314	2.28887	0.022087	0.0479614
FBgn0011604	11133.6	-0.744736	0.202338	-3.68065	0.000232637	0.000869343
FBgn0011606	7396.52	-0.938663	0.16449	-5.70651	1.15319e-08	1.04919e-07
FBgn0011638	17873.8	0.280106	0.16187	1.73044	0.0835523	0.148186
FBgn0011640	9804.26	-0.227502	0.166816	-1.36379	0.172633	0.269932
FBgn0011642	2735.74	0.354759	0.202239	1.75416	0.0794025	0.141855
FBgn0011648	10353.8	-0.561709	0.122322	-4.59206	4.38887e-06	2.41651e-05
FBgn0011653	7.3042	0.0132222	1.00682	0.0131326	0.989522	0.993298
FBgn0011655	4625.7	-0.673079	0.116552	-5.77491	7.69959e-09	7.13516e-08
FBgn0011656	3766.31	-0.691068	0.191241	-3.61359	0.000301985	0.00109918
FBgn0011659	1596.87	-0.764179	0.112824	-6.77319	1.25977e-11	1.82317e-10
FBgn0011660	4240.39	-0.779653	0.105385	-7.39815	1.38094e-13	2.62721e-12
FBgn0011661	51721.2	-0.131092	0.140309	-0.934313	0.350142	0.467956
FBgn0011666	9265.45	-0.342032	0.119173	-2.87005	0.00410411	0.0110059
FBgn0011670	1.43786	-1.17687	1.69326	-0.695032	0.487035	NA
FBgn0011672	6995.8	-0.218617	0.124967	-1.7494	0.0802216	0.143074
FBgn0011674	1787.5	0.746063	0.186187	4.00706	6.14801e-05	0.000260401
FBgn0011676	69.465	0.214421	0.309777	0.692179	0.488825	0.59932
FBgn0011692	8431.08	-0.917059	0.158569	-5.78336	7.3224e-09	6.81861e-08
FBgn0011693	1.91357	-0.0412382	1.48744	-0.0277244	0.977882	NA
FBgn0011694	1.34235	-3.0423	2.21184	-1.37546	0.168988	NA
FBgn0011695	901.123	2.68194	0.449587	5.96533	2.44134e-09	2.50477e-08
FBgn0011701	9.26722	-0.157892	0.796777	-0.198163	0.842917	0.890526
FBgn0011703	24107.2	-1.30165	0.160825	-8.09358	5.79363e-16	1.50963e-14
FBgn0011704	18476.1	-0.284552	0.17023	-1.67157	0.0946085	0.164819
FBgn0011705	4751.03	0.0717814	0.205024	0.350112	0.726255	0.802546
FBgn0011706	149.151	3.50348	0.436818	8.02047	1.05337e-15	2.60308e-14
FBgn0011708	9185.74	-0.0807149	0.127361	-0.633748	0.526245	0.633667
FBgn0011710	11776.6	-0.0462398	0.101599	-0.455119	0.649024	0.739801
FBgn0011715	6176.26	-0.436466	0.131449	-3.32042	0.000898819	0.00289471
FBgn0011722	293.315	0.559219	0.219662	2.54581	0.0109023	0.0257881
FBgn0011723	5.44475	-0.0597198	1.32002	-0.0452417	0.963915	0.976836
FBgn0011725	15994.2	-1.00868	0.129592	-7.78351	7.05416e-15	1.57703e-13
FBgn0011726	50095.1	0.117895	0.174936	0.673931	0.500355	0.610424
FBgn0011737	3112.74	-0.37052	0.107415	-3.44944	0.000561749	0.00191261
FBgn0011739	8477.85	-1.27584	0.219067	-5.82396	5.74696e-09	5.44422e-08
FBgn0011740	3014.96	-0.393213	0.182275	-2.15725	0.030986	0.0641435
FBgn0011741	2182.42	0.0202441	0.180033	0.112446	0.91047	0.93785
FBgn0011742	13487.6	-0.556362	0.139119	-3.99917	6.35641e-05	0.000268416
FBgn0011743	3.99132	-0.897734	1.09631	-0.818871	0.41286	0.529602
FBgn0011745	8750.95	0.423401	0.110252	3.8403	0.000122883	0.000490808
FBgn0011746	1181.72	0.890342	0.157567	5.65054	1.5994e-08	1.42803e-07
FBgn0011747	19250.5	-0.0545915	0.141971	-0.384526	0.700589	0.78213
FBgn0011754	9373.99	-0.405739	0.175316	-2.31433	0.0206497	0.0452663
FBgn0011758	2.13825	-1.51254	2.17601	-0.6951	0.486993	NA
FBgn0011760	47611.8	0.255437	0.132708	1.9248	0.0542542	0.103509
FBgn0011761	161458	-0.2599	0.177015	-1.46824	0.142039	0.230272
FBgn0011762	3059.93	0.0185651	0.248656	0.0746618	0.940484	0.960546
FBgn0011763	17212.6	-0.496556	0.173973	-2.85421	0.00431444	0.0115055
FBgn0011766	17401.5	-0.777834	0.153649	-5.0624	4.14006e-07	2.80173e-06
FBgn0011768	15104	-0.39496	0.200682	-1.96809	0.049058	0.0950473
FBgn0011769	956.832	0.456597	0.175954	2.59498	0.00945962	0.0228218
FBgn0011770	4136.61	0.0250943	0.112393	0.223272	0.823324	0.875839
FBgn0011771	4529.59	-0.125303	0.185664	-0.674892	0.499744	0.610111
FBgn0011774	3450.16	-0.691828	0.129724	-5.33308	9.65585e-08	7.50713e-07
FBgn0011785	13298.7	-0.974825	0.232848	-4.18653	2.83253e-05	0.000129418
FBgn0011787	6415.5	-0.182417	0.152578	-1.19557	0.231866	0.341323
FBgn0011802	8254.22	-0.43449	0.118236	-3.67476	0.000238075	0.000887933
FBgn0011817	7005.2	-0.546876	0.158312	-3.45442	0.000551486	0.00188213
FBgn0011818	8111.25	-0.767738	0.090889	-8.44698	2.98928e-17	9.23382e-16
FBgn0011822	1.99601	1.05093	1.6707	0.629036	0.529325	NA
FBgn0011824	13753.2	-0.626452	0.302321	-2.07214	0.0382525	0.0768864
FBgn0011826	19323.5	-0.549066	0.209044	-2.62655	0.00862542	0.0210677
FBgn0011828	2479.05	2.84717	0.326019	8.73312	2.47744e-18	8.54904e-17
FBgn0011829	24.7971	1.34242	0.538151	2.49451	0.0126131	0.0293632
FBgn0011832	112.627	6.64137	2.49237	2.66468	NA	NA
FBgn0011834	4.41387	0.69888	1.57143	0.444743	0.656505	0.74633
FBgn0011836	3953.02	-0.184276	0.183479	-1.00434	0.315213	0.431615
FBgn0011837	15528.3	0.0343851	0.102478	0.335537	0.73722	0.810582
FBgn0012034	6261.19	0.333932	0.211869	1.57613	0.114996	0.1937
FBgn0012036	25605.6	0.0566272	0.131605	0.430281	0.666991	0.754741
FBgn0012037	1082.04	1.14879	0.416642	2.75725	0.00582898	0.0149971
FBgn0012042	162.993	1.59962	0.328262	4.87298	1.09925e-06	6.93657e-06
FBgn0012051	2141.95	0.239207	0.115486	2.07132	0.0383292	0.0770002
FBgn0012058	10769	-0.337053	0.163387	-2.06291	0.0391209	0.0783304
FBgn0012344	7.19182	0.571593	0.898976	0.635826	0.52489	0.632366
FBgn0013263	13956.4	-0.45431	0.170047	-2.67167	0.00754751	0.0187845
FBgn0013269	46545.7	0.119568	0.203363	0.58795	0.556566	0.659534
FBgn0013272	26309.2	0.895349	0.17774	5.0374	4.71904e-07	3.16744e-06
FBgn0013275	364.254	2.05575	0.39093	5.25862	1.45143e-07	1.08513e-06
FBgn0013276	8159.67	3.47886	0.227061	15.3212	5.51532e-53	1.47387e-50
FBgn0013277	5.58216	-6.61528	1.61965	-4.0844	4.41911e-05	0.000193227
FBgn0013278	1521.67	3.28742	0.296629	11.0826	1.52367e-28	1.17507e-26
FBgn0013279	180.497	4.98791	0.903185	5.52258	3.34067e-08	2.84564e-07
FBgn0013303	4025.94	0.645734	0.248401	2.59957	0.00933416	0.0225523
FBgn0013305	6668.52	0.61198	0.162533	3.76526	0.000166375	0.000645664
FBgn0013307	122.03	2.05357	0.399713	5.13761	2.78258e-07	1.96284e-06
FBgn0013308	7.56014	-0.20419	0.756633	-0.269867	0.787263	0.84951
FBgn0013323	14.4712	0.683081	0.858378	0.795781	0.42616	0.542063
FBgn0013325	70269.9	0.816511	0.170966	4.77586	1.78944e-06	1.08166e-05
FBgn0013334	6353.67	-0.24779	0.170349	-1.45461	0.145778	0.234974
FBgn0013342	19.9169	-1.05027	0.564828	-1.85946	0.0629626	0.116977
FBgn0013343	4442.25	0.0986495	0.141744	0.695968	0.486449	0.596994
FBgn0013347	6878.81	0.785524	0.166571	4.71585	2.40703e-06	1.41624e-05
FBgn0013348	6.93321	0.480714	1.0848	0.443138	0.657666	0.747428
FBgn0013432	4436.21	0.332494	0.119629	2.77938	0.00544633	0.0141304
FBgn0013433	3.82498	-0.941549	1.40971	-0.667903	0.504195	0.614131
FBgn0013435	1096.34	0.135227	0.178707	0.756694	0.449233	0.563183
FBgn0013467	8.36362	-0.175583	1.0585	-0.16588	0.868251	0.909073
FBgn0013469	307.68	0.0508057	0.323406	0.157096	0.875169	0.913652
FBgn0013531	1345.32	0.244681	0.171588	1.42598	0.153874	0.245637
FBgn0013548	5811.36	-1.08107	0.106016	-10.1972	2.0401e-24	1.16631e-22
FBgn0013563	2235.86	-0.207139	0.102602	-2.01885	0.0435025	0.0856704
FBgn0013576	21436.9	-0.741967	0.109673	-6.76527	1.33064e-11	1.91609e-10
FBgn0013672	52816.7	1.24209	0.318856	3.89544	9.80192e-05	0.000399128
FBgn0013673	3281.81	0.483798	1.00127	0.483184	0.628965	0.723395
FBgn0013674	365671	1.57475	0.342471	4.59819	4.26171e-06	2.351e-05
FBgn0013675	66032.1	1.77796	0.345261	5.14963	2.61006e-07	1.85023e-06
FBgn0013676	248014	1.68059	0.388195	4.32925	1.49615e-05	7.27561e-05
FBgn0013678	166727	1.68665	0.349633	4.82406	1.40664e-06	8.71615e-06
FBgn0013679	49092.3	1.03294	0.289645	3.56624	0.000362146	0.00129438
FBgn0013680	4117.9	0.0226198	0.59464	0.0380394	0.969656	0.980234
FBgn0013681	11086.3	0.535259	0.601904	0.889276	0.373855	0.491473
FBgn0013683	346.681	0.639849	0.442929	1.44459	0.148574	0.238578
FBgn0013684	33027.5	1.35357	0.35885	3.77197	0.000161965	0.000629615
FBgn0013685	546.73	0.19684	0.744403	0.264427	0.791451	0.852412
FBgn0013717	3902.74	-0.470166	0.103773	-4.53073	5.87807e-06	3.1213e-05
FBgn0013718	11240.9	-0.324737	0.116682	-2.78309	0.00538438	0.0139919
FBgn0013720	2055.3	-0.149092	0.15951	-0.934689	0.349949	0.467751
FBgn0013725	6.65192	0.908373	1.17922	0.770318	0.441111	0.55579
FBgn0013726	21311.7	-0.19483	0.095065	-2.04944	0.0404191	0.080495
FBgn0013732	6827.15	-0.806876	0.187749	-4.29763	1.72636e-05	8.27601e-05
FBgn0013733	11208.9	-0.484284	0.323601	-1.49655	0.13451	0.22043
FBgn0013746	8958.12	0.264857	0.136068	1.94651	0.0515935	0.0992901
FBgn0013749	9109.65	0.571572	0.240824	2.3734	0.017625	0.0393488
FBgn0013750	10508.2	0.413869	0.11609	3.56507	0.000363759	0.00129893
FBgn0013751	3.63935	-0.0865566	1.2676	-0.0682839	0.94556	0.964102
FBgn0013753	2785.7	-0.0669501	0.237176	-0.28228	0.777729	0.841676
FBgn0013755	3.16075	0.704496	1.86946	0.376845	0.706289	0.786583
FBgn0013756	30080.4	-0.912058	0.268692	-3.39443	0.000687719	0.00229193
FBgn0013759	6633.14	-0.727785	0.199996	-3.639	0.000273694	0.00100352
FBgn0013762	2914.9	-0.0509591	0.132427	-0.38481	0.700378	0.782053
FBgn0013763	9727.8	-0.753653	0.166167	-4.5355	5.74664e-06	3.06567e-05
FBgn0013764	4799.32	-0.393845	0.0991784	-3.97107	7.15493e-05	0.000298715
FBgn0013765	8193.15	-0.679929	0.147384	-4.61332	3.96281e-06	2.20623e-05
FBgn0013770	65738.8	1.06532	0.154376	6.90079	5.17137e-12	8.00865e-11
FBgn0013771	511.276	-0.0571849	0.281474	-0.203162	0.839008	0.887757
FBgn0013772	9.34823	1.11764	0.897155	1.24576	0.212852	0.318849
FBgn0013773	3650.34	-1.11633	0.155638	-7.17262	7.35771e-13	1.2733e-11
FBgn0013799	4377.49	-0.738389	0.191084	-3.8642	0.000111452	0.000448265
FBgn0013810	752.584	-1.46201	0.439677	-3.32518	0.000883605	0.00285371
FBgn0013811	68.2576	-0.49569	0.312803	-1.58467	0.113041	0.190995
FBgn0013812	23.4483	-1.29293	0.687794	-1.87982	0.0601326	0.112804
FBgn0013813	2095.6	-0.695307	0.408394	-1.70254	0.0886543	0.155844
FBgn0013949	162.637	0.993991	0.380955	2.60921	0.00907523	0.0219729
FBgn0013953	2322.81	0.861696	0.187816	4.58797	4.47574e-06	2.45962e-05
FBgn0013954	36247.9	0.0728983	0.118941	0.612893	0.539947	0.64523
FBgn0013972	8.98749	-0.899261	0.930746	-0.966172	0.333958	0.451445
FBgn0013973	8.3897	0.369906	0.789493	0.468536	0.639401	0.732101
FBgn0013981	24671.5	0.373015	0.248302	1.50226	0.13303	0.218471
FBgn0013983	1387.58	-0.0890825	0.108139	-0.823776	0.410067	0.526725
FBgn0013987	8702.97	0.205977	0.132738	1.55176	0.12072	0.201657
FBgn0013995	7149.7	-0.777346	0.136114	-5.711	1.12313e-08	1.02265e-07
FBgn0013997	4498.01	-0.116919	0.158258	-0.738785	0.460037	0.573164
FBgn0014000	124.53	2.6029	0.440342	5.91107	3.39883e-09	3.37271e-08
FBgn0014006	8499.22	-0.407885	0.164652	-2.47726	0.0132394	0.0306537
FBgn0014007	10504.7	-0.438599	0.134797	-3.25377	0.00113884	0.0035648
FBgn0014009	8952.02	0.259525	0.0794339	3.26719	0.00108622	0.0034206
FBgn0014010	20362.2	0.562312	0.121433	4.63065	3.64513e-06	2.05123e-05
FBgn0014011	6040.08	0.53538	0.111039	4.82153	1.42459e-06	8.81053e-06
FBgn0014018	4409.52	0.152994	0.175283	0.872838	0.382751	0.499966
FBgn0014019	10.1381	-1.02492	0.921083	-1.11273	0.265824	0.379687
FBgn0014020	23361.5	0.333902	0.111707	2.98909	0.00279814	0.00786339
FBgn0014022	3729.41	0.429594	0.129785	3.31005	0.000932782	0.00298901
FBgn0014023	5744.07	1.11771	0.197471	5.66015	1.51245e-08	1.35672e-07
FBgn0014024	8261	-0.258227	0.226086	-1.14216	0.253387	0.365741
FBgn0014026	157860	0.344229	0.154674	2.22552	0.0260466	0.0552931
FBgn0014028	6956.87	0.0938964	0.165252	0.568203	0.569897	0.670969
FBgn0014029	6964.52	0.483397	0.102559	4.71337	2.43659e-06	1.43217e-05
FBgn0014031	362.934	1.5865	0.378224	4.19459	2.73361e-05	0.000125547
FBgn0014032	3070.95	-0.203071	0.156603	-1.29672	0.194726	0.296842
FBgn0014033	126.813	3.24573	0.498133	6.51579	7.23072e-11	9.27324e-10
FBgn0014037	21522	-0.815391	0.151844	-5.36993	7.87681e-08	6.21651e-07
FBgn0014073	1063.52	-0.281973	0.146232	-1.92825	0.0538236	0.102927
FBgn0014075	11640.9	-0.782997	0.246793	-3.17269	0.00151036	0.00458778
FBgn0014076	24066.2	-1.66106	0.236896	-7.01176	2.35337e-12	3.82497e-11
FBgn0014092	2944.54	-0.178351	0.116203	-1.53482	0.124827	0.207461
FBgn0014127	4987.06	-0.707381	0.107083	-6.60589	3.95149e-11	5.32113e-10
FBgn0014133	35068.2	-0.787201	0.157549	-4.99654	5.83683e-07	3.86354e-06
FBgn0014135	216.673	0.846932	0.421404	2.00979	0.0444537	0.0872744
FBgn0014141	18115	0.294258	0.135907	2.16514	0.0303773	0.063088
FBgn0014143	15.958	1.34547	0.626512	2.14756	0.0317489	0.0654802
FBgn0014163	21534.9	-0.0178255	0.13882	-0.128408	0.897826	0.929285
FBgn0014179	4.60795	-1.34041	1.26518	-1.05946	0.28939	0.405782
FBgn0014184	36063.9	0.167656	0.158086	1.06054	0.2889	0.405193
FBgn0014189	19384.7	0.438874	0.154432	2.84186	0.00448512	0.0119109
FBgn0014269	3680.54	-0.0208434	0.151047	-0.137993	0.890246	0.92452
FBgn0014340	3210.52	-0.554102	0.128525	-4.31125	1.62335e-05	7.83122e-05
FBgn0014342	231.432	2.10738	0.23589	8.93374	4.11829e-19	1.52165e-17
FBgn0014343	917.365	-0.340172	0.225412	-1.50911	0.13127	0.215983
FBgn0014366	4730.58	0.0382785	0.150878	0.253706	0.799723	0.858843
FBgn0014368	7.68902	0.380297	0.875725	0.434265	0.664096	0.752873
FBgn0014380	1026.82	1.42291	0.208762	6.81597	9.36323e-12	1.38651e-10
FBgn0014388	1658.88	-0.230959	0.158027	-1.46152	0.143873	0.232499
FBgn0014391	14524.2	1.44978	0.288024	5.03355	4.81468e-07	3.22409e-06
FBgn0014395	23.8401	-0.610596	0.48846	-1.25004	0.211283	0.316952
FBgn0014396	3068.07	0.260717	0.225525	1.15604	0.247663	0.359104
FBgn0014411	10118.8	-0.381515	0.150868	-2.52881	0.0114451	0.0269278
FBgn0014417	7544.78	1.04841	0.245174	4.27619	1.90119e-05	9.0275e-05
FBgn0014427	5532.4	-0.1352	0.139986	-0.96581	0.334139	0.451611
FBgn0014455	31760.9	-0.152228	0.167501	-0.908815	0.363448	0.48115
FBgn0014464	15305.6	-2.24016	0.545923	-4.10344	4.07056e-05	0.000179627
FBgn0014465	46479	-1.58052	0.255026	-6.19747	5.73769e-10	6.43866e-09
FBgn0014466	42969.7	-1.4614	0.336687	-4.34052	1.42143e-05	6.94459e-05
FBgn0014469	3293.58	-0.205642	0.101402	-2.02799	0.0425618	0.0840917
FBgn0014857	11027.5	-0.0774745	0.124689	-0.621341	0.534375	0.640236
FBgn0014859	21.1789	-0.0803397	0.624951	-0.128554	0.897711	0.929249
FBgn0014861	10955.6	-1.16442	0.143092	-8.13753	4.03417e-16	1.08564e-14
FBgn0014863	1000.52	1.77362	0.314958	5.63129	1.78871e-08	1.5832e-07
FBgn0014865	57.6713	8.80238	1.38991	6.33307	2.40332e-10	2.87373e-09
FBgn0014868	10146.6	0.109157	0.12233	0.892319	0.372222	0.489948
FBgn0014869	13801.6	-0.462709	0.104303	-4.43618	9.15675e-06	4.67438e-05
FBgn0014870	10266.7	-0.534691	0.257904	-2.07322	0.0381523	0.0767252
FBgn0014877	7104.01	0.234113	0.123577	1.89446	0.0581634	0.109638
FBgn0014879	21052.7	0.239943	0.101587	2.36194	0.0181795	0.0404376
FBgn0014903	182.704	1.25833	0.405492	3.10322	0.00191426	0.0056606
FBgn0014906	9169.38	0.32086	0.105856	3.03111	0.0024366	0.00698752
FBgn0014930	1771.54	-0.0331883	0.133904	-0.247851	0.80425	0.861851
FBgn0014931	2656.94	-0.0642352	0.145052	-0.442842	0.65788	0.747546
FBgn0014949	2.39091	-2.29673	1.71231	-1.34131	0.17982	NA
FBgn0015000	3976.25	-0.294969	0.139056	-2.12122	0.0339029	0.0693077
FBgn0015001	6.44698	0.647656	0.919021	0.704724	0.480982	0.592254
FBgn0015008	2.15471	-0.108803	1.40375	-0.077509	0.938219	NA
FBgn0015010	8.07297	-0.429509	0.994966	-0.431682	0.665973	0.75396
FBgn0015011	77.7379	0.73475	0.328355	2.23767	0.0252426	0.0538349
FBgn0015019	43635.7	-0.286624	0.177483	-1.61494	0.106323	0.181593
FBgn0015024	30070.3	0.0617674	0.0991544	0.622941	0.533323	0.639509
FBgn0015025	748.496	0.251055	0.193322	1.29863	0.19407	0.29596
FBgn0015031	4577.3	0.373772	0.204569	1.82712	0.0676818	0.124577
FBgn0015032	11.0265	0.152938	0.6043	0.253083	0.800204	0.859198
FBgn0015033	204.587	2.21473	0.376183	5.88737	3.92388e-09	3.8505e-08
FBgn0015034	47.6014	1.85574	0.460523	4.02964	5.58634e-05	0.000238723
FBgn0015035	66.3158	3.68436	1.30037	2.83332	0.00460667	0.0121999
FBgn0015036	98.7578	-0.870601	0.263305	-3.30643	0.000944927	0.00302287
FBgn0015037	306.898	0.131574	0.217254	0.605623	0.544765	0.649097
FBgn0015038	25.3781	1.43323	0.636024	2.25342	0.0242329	0.0520273
FBgn0015039	351.159	0.809264	0.39257	2.06145	0.0392599	0.0785265
FBgn0015040	499.77	0.624558	0.210484	2.96725	0.00300475	0.00837844
FBgn0015075	5147.13	-0.236133	0.131298	-1.79845	0.0721062	0.131248
FBgn0015218	57577.7	-0.0292879	0.164357	-0.178197	0.858569	0.902471
FBgn0015221	32222.2	1.33365	0.27652	4.82297	1.41434e-06	8.75659e-06
FBgn0015222	38707.8	1.72619	0.303401	5.68945	1.27446e-08	1.15132e-07
FBgn0015229	7438.36	-0.79609	0.200349	-3.97351	7.08214e-05	0.000295823
FBgn0015230	1.65343	-1.87111	1.76917	-1.05762	0.290229	NA
FBgn0015239	6063.96	-0.0112981	0.1288	-0.087718	0.930101	0.952736
FBgn0015240	4453.74	-0.652368	0.142793	-4.56862	4.90954e-06	2.67626e-05
FBgn0015245	56838.7	-0.140359	0.163995	-0.855877	0.392066	0.508814
FBgn0015247	3691.32	-0.0285243	0.107903	-0.264351	0.79151	0.852412
FBgn0015268	70652.3	0.147569	0.180581	0.817189	0.41382	0.530597
FBgn0015269	4825.47	-0.667736	0.30851	-2.16439	0.0304345	0.0631953
FBgn0015270	2867.43	-1.31133	0.120409	-10.8906	1.27789e-27	9.06437e-26
FBgn0015271	1958.25	-0.393161	0.14971	-2.62615	0.00863565	0.0210863
FBgn0015277	1329.01	-0.0696606	0.132447	-0.525949	0.598923	0.697217
FBgn0015278	5923.92	-0.678659	0.170713	-3.97544	7.02484e-05	0.000293857
FBgn0015279	6649.57	-0.318206	0.177734	-1.79034	0.0733985	0.133179
FBgn0015282	30500.3	-0.30478	0.136401	-2.23444	0.0254541	0.0542155
FBgn0015283	18101.2	-0.225169	0.129935	-1.73294	0.0831065	0.147532
FBgn0015286	13459.4	0.229371	0.167042	1.37313	0.169712	0.266198
FBgn0015288	62269.3	-0.0752636	0.23443	-0.321049	0.748173	0.819499
FBgn0015295	5511.92	-0.45163	0.123694	-3.65119	0.000261026	0.000961977
FBgn0015296	4062.92	0.225414	0.115864	1.94551	0.0517137	0.099488
FBgn0015298	3409.34	0.228986	0.144258	1.58734	0.112435	0.19011
FBgn0015299	3730.34	0.580148	0.236635	2.45166	0.01422	0.0326738
FBgn0015300	1.27401	-1.73442	1.93187	-0.897792	0.369297	NA
FBgn0015316	29.5456	-0.776355	0.484485	-1.60243	0.10906	0.185661
FBgn0015320	9494.21	0.0757656	0.150995	0.501775	0.615826	0.712275
FBgn0015321	19287.2	-0.731734	0.132431	-5.52538	3.28777e-08	2.80473e-07
FBgn0015331	2053.43	-0.0516157	0.150296	-0.343426	0.731278	0.806441
FBgn0015336	6.6085	-0.412131	1.31248	-0.31401	0.753513	0.823675
FBgn0015338	3983	0.138378	0.190513	0.726346	0.467627	0.579848
FBgn0015351	851.147	0.548719	0.189563	2.89466	0.00379568	0.0102941
FBgn0015359	4421.86	0.00883234	0.108898	0.0811069	0.935357	0.956755
FBgn0015360	6054.75	-0.881623	0.158015	-5.57934	2.41426e-08	2.10328e-07
FBgn0015371	11653.8	-1.10232	0.112423	-9.80508	1.07064e-22	5.56682e-21
FBgn0015372	3929.52	0.427716	0.177538	2.40915	0.0159896	0.03624
FBgn0015376	3098.29	-0.99887	0.15225	-6.56073	5.35452e-11	7.03991e-10
FBgn0015379	3788.99	-0.11367	0.18441	-0.616398	0.537632	0.643109
FBgn0015380	112.186	-0.270403	0.299822	-0.901879	0.367121	0.484505
FBgn0015381	3.15645	-0.953463	1.61746	-0.589482	0.555538	0.658723
FBgn0015391	13197.8	-1.10858	0.146827	-7.5502	4.34578e-14	8.96541e-13
FBgn0015396	9605.12	-1.03447	0.139073	-7.43831	1.01984e-13	1.97956e-12
FBgn0015399	2436.41	0.185784	0.233653	0.795125	0.426541	0.542308
FBgn0015400	165.888	-2.32247	0.213877	-10.8589	1.80864e-27	1.26726e-25
FBgn0015402	3359.85	-0.734946	0.186138	-3.9484	7.86768e-05	0.000326102
FBgn0015477	12278	-0.742156	0.265898	-2.79113	0.00525237	0.0136953
FBgn0015509	27786.8	-0.199076	0.110292	-1.80499	0.0710759	0.129723
FBgn0015513	9750.48	-0.0738707	0.223643	-0.330307	0.741168	0.813942
FBgn0015519	45.7175	-0.24257	0.502977	-0.482268	0.629615	0.723925
FBgn0015520	4516.02	-0.112617	0.111067	-1.01395	0.310604	0.427905
FBgn0015521	55257	1.29597	0.247574	5.23467	1.65279e-07	1.21823e-06
FBgn0015522	8217.95	-0.274127	0.184661	-1.48449	0.137678	0.224757
FBgn0015524	8.64235	-0.764822	1.02132	-0.748856	0.453944	0.567356
FBgn0015527	16073.8	0.295632	0.13775	2.14615	0.0318611	0.0656655
FBgn0015544	5445.88	-0.147745	0.13582	-1.0878	0.276684	0.392128
FBgn0015546	4917.64	-0.778377	0.154191	-5.04813	4.46151e-07	3.00511e-06
FBgn0015550	2.12878	-0.150716	1.61652	-0.0932348	0.925717	NA
FBgn0015553	6404.54	-0.695619	0.133856	-5.19678	2.0277e-07	1.47564e-06
FBgn0015558	1272.57	1.48776	0.216125	6.88376	5.82919e-12	8.92301e-11
FBgn0015561	5.479	-0.382512	1.11351	-0.343517	0.731209	0.806441
FBgn0015568	2509.39	-1.59466	0.203934	-7.81949	5.30385e-15	1.20926e-13
FBgn0015569	4095.42	1.78111	0.167923	10.6067	2.77378e-26	1.78064e-24
FBgn0015570	176.047	1.22761	0.477971	2.56839	0.0102173	0.0243937
FBgn0015571	2078	-0.317883	0.124591	-2.5514	0.010729	0.02542
FBgn0015572	67.8845	0.345007	0.310967	1.10947	0.267229	0.381458
FBgn0015574	8.57604	-0.895595	0.95461	-0.938179	0.348153	0.465749
FBgn0015575	572.247	0.904237	0.300369	3.01042	0.00260887	0.00741125
FBgn0015576	760.41	-0.118923	0.272578	-0.436289	0.662627	0.751753
FBgn0015577	1556.1	0.388934	0.17715	2.1955	0.0281277	0.0590347
FBgn0015582	2147.4	-0.313375	0.107236	-2.9223	0.00347458	0.00952214
FBgn0015583	1.46947	-4.57645	2.32102	-1.97175	0.0486386	NA
FBgn0015589	6810.17	-1.20635	0.294972	-4.08973	4.31878e-05	0.000189416
FBgn0015591	5.91204	-0.469115	1.07778	-0.435262	0.663372	0.752404
FBgn0015600	11518.6	-1.14359	0.243156	-4.70309	2.56258e-06	1.49703e-05
FBgn0015602	7376.13	-0.0413444	0.194561	-0.212501	0.831716	0.881909
FBgn0015609	588.319	0.564262	0.387071	1.45778	0.144902	0.233852
FBgn0015614	14949.3	-0.046357	0.17272	-0.268395	0.788396	0.850066
FBgn0015615	9914.36	-0.718252	0.158315	-4.53686	5.70969e-06	3.04868e-05
FBgn0015618	1785.48	-0.223459	0.18836	-1.18634	0.23549	0.345022
FBgn0015621	2112.35	-0.279542	0.141134	-1.98069	0.0476264	0.0925858
FBgn0015622	19607.4	-0.427317	0.132052	-3.23598	0.00121224	0.00377094
FBgn0015623	14190.8	-0.160652	0.112665	-1.42593	0.153889	0.245637
FBgn0015625	13867.8	-0.996512	0.114179	-8.72767	2.59975e-18	8.89098e-17
FBgn0015663	203.879	0.292651	0.219163	1.33532	0.181773	0.280975
FBgn0015664	5356.58	-0.168122	0.148167	-1.13468	0.256508	0.369227
FBgn0015714	811.916	-0.870388	0.204277	-4.26082	2.03679e-05	9.60391e-05
FBgn0015721	20.1981	1.14747	0.739598	1.55147	0.120788	0.201741
FBgn0015737	16742.9	-0.470368	0.1929	-2.4384	0.0147523	0.0337419
FBgn0015754	12495.7	-0.4251	0.12464	-3.41062	0.000648144	0.00217709
FBgn0015756	102002	0.554587	0.178444	3.10791	0.00188417	0.00558497
FBgn0015765	2567.94	0.198486	0.104719	1.89542	0.0580369	0.109526
FBgn0015766	6260.63	-0.476333	0.163272	-2.91741	0.00352949	0.00966341
FBgn0015770	36.0315	-0.347247	0.425455	-0.816178	0.414398	0.531093
FBgn0015772	8616.05	-0.727764	0.154521	-4.70982	2.47941e-06	1.45436e-05
FBgn0015773	37.1217	0.261526	0.425847	0.614131	0.539129	0.644337
FBgn0015774	295.904	1.47176	0.215253	6.83734	8.06784e-12	1.21345e-10
FBgn0015776	19706.8	-0.230965	0.126585	-1.82459	0.0680634	0.125159
FBgn0015777	2168.78	1.10621	0.206166	5.36561	8.06773e-08	6.34975e-07
FBgn0015778	73745	-0.563981	0.233209	-2.41835	0.0155911	0.0354626
FBgn0015781	2305.98	0.139683	0.119693	1.16701	0.243205	0.354294
FBgn0015789	21906	-0.0139133	0.115701	-0.120253	0.904283	0.933445
FBgn0015790	23799.6	-0.0182151	0.0944164	-0.192923	0.847019	0.893765
FBgn0015791	5419.27	0.524038	0.173133	3.02679	0.00247166	0.0070757
FBgn0015793	2097.03	0.0998573	0.191756	0.520753	0.602539	0.700362
FBgn0015794	3022.45	0.274613	0.187092	1.46779	0.142161	0.230404
FBgn0015795	18204.3	1.21182	0.15067	8.04289	8.77426e-16	2.21107e-14
FBgn0015797	9575.2	0.500574	0.111892	4.47371	7.68752e-06	3.972e-05
FBgn0015799	10680.1	-0.810364	0.193443	-4.18916	2.79993e-05	0.000128234
FBgn0015801	2022.56	-0.510482	0.140461	-3.63433	0.000278708	0.00101995
FBgn0015803	4255.17	-0.14846	0.109043	-1.36148	0.173361	0.270848
FBgn0015805	12914	-0.465187	0.146849	-3.16779	0.00153601	0.00465585
FBgn0015808	3793.51	0.298955	0.145195	2.05898	0.0394959	0.07893
FBgn0015818	2408.1	-0.214135	0.183692	-1.16573	0.243724	0.354853
FBgn0015828	5653.3	-0.0222	0.124952	-0.177668	0.858984	0.902742
FBgn0015829	1543.59	0.917087	0.146911	6.24248	4.30688e-10	4.91952e-09
FBgn0015831	14.1119	0.512166	0.598446	0.855826	0.392094	0.508814
FBgn0015834	18187.2	0.423737	0.12544	3.378	0.000730141	0.00241928
FBgn0015838	4861.64	-0.37642	0.179635	-2.09547	0.0361291	0.0732075
FBgn0015872	1127.93	0.563471	0.273106	2.0632	0.039094	0.0782901
FBgn0015903	10434.8	-0.385982	0.106551	-3.62252	0.000291745	0.0010646
FBgn0015904	4.90276	-1.86911	1.26487	-1.47771	0.139485	0.227054
FBgn0015905	2436.17	-0.285137	0.179048	-1.59252	0.111269	0.188666
FBgn0015919	6.51981	-1.65568	0.872293	-1.89808	0.0576858	0.10897
FBgn0015924	18449.3	0.381983	0.136943	2.78937	0.00528112	0.0137515
FBgn0015925	3955.01	-0.315443	0.186933	-1.68746	0.0915147	0.160182
FBgn0015926	4943.9	-0.974764	0.180535	-5.39929	6.69039e-08	5.35744e-07
FBgn0015929	12648.4	-0.995668	0.167565	-5.94198	2.81602e-09	2.85604e-08
FBgn0015946	2.40909	0.453522	1.50959	0.300427	0.763852	NA
FBgn0015949	6632.02	-0.327404	0.197884	-1.65453	0.0980207	0.169785
FBgn0016013	38.0426	1.24828	0.378386	3.29897	0.000970409	0.00309491
FBgn0016031	10785.3	-0.448717	0.138673	-3.2358	0.00121301	0.00377219
FBgn0016032	106.652	1.88051	0.335836	5.59949	2.14982e-08	1.88433e-07
FBgn0016034	7261.84	-0.110629	0.141299	-0.782942	0.433661	0.549415
FBgn0016036	99.4066	-0.953996	0.302487	-3.15384	0.0016114	0.00485618
FBgn0016038	4080.54	0.32098	0.123787	2.593	0.00951432	0.0229278
FBgn0016041	17937.3	-0.262154	0.180923	-1.44898	0.147344	0.237067
FBgn0016047	10.1012	-1.62377	0.923365	-1.75854	0.0786562	0.140807
FBgn0016053	16843	0.741084	0.274971	2.69514	0.00703597	0.0176722
FBgn0016054	3394.67	-1.37137	0.238545	-5.74889	8.98325e-09	8.24493e-08
FBgn0016059	14706.6	-0.0793829	0.114091	-0.695784	0.486564	0.597022
FBgn0016061	55.7248	-0.444172	0.410358	-1.0824	0.279074	0.394737
FBgn0016070	71434.8	-0.768015	0.170167	-4.5133	6.38275e-06	3.3675e-05
FBgn0016075	16313.2	0.698384	0.281811	2.4782	0.0132046	0.0305916
FBgn0016076	1985.87	0.748673	0.246321	3.03943	0.00237029	0.0068229
FBgn0016078	2531.67	-0.42554	0.13184	-3.22771	0.00124787	0.00386399
FBgn0016081	4435.98	-0.590723	0.250885	-2.35456	0.0185448	0.0411308
FBgn0016119	13135	0.238803	0.143499	1.66414	0.096085	0.166911
FBgn0016120	12511	0.385638	0.117941	3.26977	0.00107636	0.00339328
FBgn0016122	9904.66	-0.630876	0.336511	-1.87476	0.0608258	0.113798
FBgn0016123	6525.79	1.88101	0.280183	6.7135	1.90017e-11	2.67256e-10
FBgn0016126	8758.75	0.630655	0.18412	3.42524	0.00061426	0.00206932
FBgn0016131	3052.37	-0.823414	0.184208	-4.47003	7.82085e-06	4.03544e-05
FBgn0016641	5810.29	-0.570852	0.19485	-2.9297	0.00339295	0.00931621
FBgn0016650	82.8641	0.000549054	0.385432	0.00142451	0.998863	0.999298
FBgn0016660	125.738	-3.03723	0.30283	-10.0295	1.13096e-23	6.30868e-22
FBgn0016672	3019.68	-0.397576	0.173139	-2.29628	0.0216599	0.0471569
FBgn0016675	199.183	3.30417	0.48728	6.78083	1.19484e-11	1.73358e-10
FBgn0016684	340.599	1.28118	1.01703	1.25973	0.207766	0.312598
FBgn0016685	49650.7	0.777971	0.131955	5.89572	3.73047e-09	3.6764e-08
FBgn0016687	23493.7	0.248427	0.111186	2.23434	0.0254604	0.054219
FBgn0016691	10497.7	0.178163	0.135196	1.31782	0.187565	0.288143
FBgn0016693	10431.4	0.423774	0.113065	3.74805	0.000178217	0.000686063
FBgn0016694	5092.24	0.461958	0.136811	3.37661	0.000733852	0.00242947
FBgn0016696	13686.9	-0.939661	0.185183	-5.07424	3.89047e-07	2.64842e-06
FBgn0016697	10320	0.227625	0.172382	1.32047	0.186678	0.287049
FBgn0016698	2711.95	-0.342209	0.142344	-2.4041	0.0162122	0.036614
FBgn0016701	4234.99	0.144847	0.157259	0.921078	0.35701	0.474702
FBgn0016715	352.641	0.0116418	0.330948	0.0351773	0.971938	0.981074
FBgn0016726	103610	1.10305	0.209256	5.2713	1.35459e-07	1.0254e-06
FBgn0016754	2738.33	-0.634734	0.234079	-2.71162	0.00669544	0.0168982
FBgn0016756	13024.1	-0.311349	0.220283	-1.4134	0.157538	0.250382
FBgn0016762	988.085	0.555693	0.143969	3.85982	0.000113469	0.000455899
FBgn0016794	8588.18	0.16725	0.116477	1.43591	0.151028	0.241877
FBgn0016797	1832.19	-0.0137044	0.152035	-0.0901403	0.928176	0.951676
FBgn0016917	13700.5	-0.286607	0.135581	-2.11392	0.034522	0.070398
FBgn0016919	63.4141	-0.396379	0.382829	-1.03539	0.300485	0.417333
FBgn0016920	17.6487	-1.45734	0.817024	-1.78372	0.0744693	0.134654
FBgn0016926	9825.01	0.783178	0.145934	5.36664	8.02164e-08	6.32213e-07
FBgn0016930	6312.27	-0.613179	0.102865	-5.96099	2.50721e-09	2.56777e-08
FBgn0016970	1707.56	0.633437	0.218678	2.89667	0.00377145	0.0102356
FBgn0016976	103.929	0.151313	0.290016	0.52174	0.601851	0.699704
FBgn0016977	22651.9	-1.31301	0.310449	-4.22938	2.34334e-05	0.000109283
FBgn0016978	8005.57	-0.536114	0.13455	-3.98449	6.76238e-05	0.000284015
FBgn0016983	16128.8	-0.359215	0.210746	-1.7045	0.0882886	0.155411
FBgn0016984	12052.6	-0.387255	0.16502	-2.34671	0.0189399	0.0419251
FBgn0017414	829.379	0.294488	0.302899	0.972231	0.330936	0.448441
FBgn0017418	9131.71	-0.0902878	0.128851	-0.700716	0.483481	0.594444
FBgn0017429	3425.02	0.379372	0.150291	2.52424	0.0115949	0.0272301
FBgn0017430	2987.64	-0.245956	0.205264	-1.19824	0.230822	0.339997
FBgn0017448	1271.75	-1.88176	0.320416	-5.87287	4.28318e-09	4.17102e-08
FBgn0017456	3.42358	1.15106	1.45986	0.788475	0.430419	0.546211
FBgn0017457	6992.97	0.0756703	0.0934156	0.810039	0.417918	0.534551
FBgn0017482	333.4	0.906416	0.23544	3.84988	0.000118176	0.000473155
FBgn0017545	180545	0.608606	0.192963	3.154	0.0016105	0.004856
FBgn0017550	12738.8	-0.527102	0.169971	-3.10112	0.00192788	0.00569787
FBgn0017551	6911.49	-0.326355	0.164428	-1.9848	0.0471669	0.0918325
FBgn0017556	1.17849	-2.92499	2.44399	-1.19681	0.231381	NA
FBgn0017558	5015.91	-0.855041	0.165327	-5.17182	2.31828e-07	1.66496e-06
FBgn0017561	7164.1	-1.57868	0.208108	-7.58588	3.30238e-14	6.89958e-13
FBgn0017566	12468.8	-0.110281	0.188777	-0.584187	0.559095	0.661848
FBgn0017567	4799.82	0.253091	0.129819	1.94958	0.0512266	0.098683
FBgn0017572	5634.99	0.00548175	0.166933	0.032838	0.973804	0.982266
FBgn0017577	11409	-1.00184	0.119194	-8.40517	4.27236e-17	1.29194e-15
FBgn0017578	2813.99	0.769104	0.142589	5.39386	6.89613e-08	5.50684e-07
FBgn0017579	81442.2	1.17415	0.191146	6.14272	8.11194e-10	8.97207e-09
FBgn0017581	69794.7	-0.493398	0.203486	-2.42472	0.0153201	0.0348807
FBgn0017590	12.241	-1.59245	0.729062	-2.18425	0.0289441	0.0605383
FBgn0019624	21338.2	1.0203	0.216676	4.70888	2.49078e-06	1.46028e-05
FBgn0019637	5164.33	-0.403994	0.160016	-2.52471	0.0115794	0.0271992
FBgn0019643	323.719	1.02819	0.26035	3.94925	7.83958e-05	0.000325215
FBgn0019644	10367.3	0.708767	0.238995	2.96562	0.00302078	0.00841498
FBgn0019650	26.1386	-0.432642	0.531937	-0.813332	0.416028	0.532714
FBgn0019662	5246.87	-0.216546	0.118947	-1.82052	0.0686797	0.12605
FBgn0019686	23578	-0.357768	0.0839322	-4.26258	2.02083e-05	9.53258e-05
FBgn0019809	5.49912	-1.82842	1.1577	-1.57936	0.114253	0.19276
FBgn0019828	1.11159	2.03663	2.16085	0.942515	0.345929	NA
FBgn0019830	4529.07	0.0422751	0.103129	0.409925	0.681861	0.767712
FBgn0019890	7085.44	-0.137067	0.150931	-0.908142	0.363803	0.481454
FBgn0019925	9606.9	-0.175333	0.124404	-1.40939	0.158719	0.251912
FBgn0019928	2.99351	-1.75732	1.53282	-1.14646	0.251604	0.363717
FBgn0019929	64.4373	1.92484	0.378761	5.08194	3.736e-07	2.55843e-06
FBgn0019932	2114.59	0.66976	0.260684	2.56924	0.0101922	0.0243438
FBgn0019936	58705.8	0.588693	0.173952	3.38423	0.000713771	0.00236913
FBgn0019938	12663.1	0.0320251	0.26881	0.119137	0.905167	0.934023
FBgn0019940	3.00573	0.0731979	1.33074	0.0550056	0.956134	0.971677
FBgn0019949	2472.76	-0.0859403	0.113567	-0.756739	0.449206	0.563183
FBgn0019952	339.158	-0.123675	0.278954	-0.443352	0.657511	0.747325
FBgn0019957	7299.62	0.109031	0.159043	0.685543	0.493002	0.603053
FBgn0019960	11885	-0.135438	0.14049	-0.964036	0.335028	0.452599
FBgn0019968	7455	-0.185619	0.209192	-0.887316	0.374909	0.492475
FBgn0019972	5308.4	0.396401	0.178415	2.22179	0.0262973	0.0557429
FBgn0019982	4567.47	-0.302386	0.140708	-2.14904	0.0316316	0.0653033
FBgn0019985	37.9459	1.29439	0.372339	3.47638	0.000508232	0.00174906
FBgn0019990	5190.51	-0.888164	0.208496	-4.25987	2.04549e-05	9.64101e-05
FBgn0020018	1869.75	-0.183938	0.145649	-1.26288	0.206631	0.311233
FBgn0020224	12445.9	-0.369038	0.158038	-2.33513	0.0195367	0.0431309
FBgn0020235	16002.2	0.306079	0.145874	2.09824	0.0358837	0.0727744
FBgn0020236	21014.4	-0.00698143	0.191177	-0.0365182	0.970869	0.980778
FBgn0020238	82769.1	0.0847513	0.109313	0.775311	0.438156	0.553828
FBgn0020248	4200.54	-0.263019	0.158938	-1.65486	0.0979536	0.169746
FBgn0020249	3786.63	0.449809	0.204832	2.19598	0.028093	0.0589728
FBgn0020251	2305.05	-0.30632	0.170938	-1.792	0.0731337	0.132782
FBgn0020255	100426	0.39044	0.102848	3.7963	0.000146872	0.000575223
FBgn0020257	611.509	0.999847	0.175524	5.69635	1.22403e-08	1.10925e-07
FBgn0020258	3.2991	-0.766838	1.41063	-0.543615	0.586706	0.686332
FBgn0020261	7250.61	-0.848371	0.243186	-3.48856	0.000485621	0.0016808
FBgn0020269	75.0743	1.20266	0.363217	3.31113	0.00092921	0.00297923
FBgn0020270	3924.76	-0.340272	0.113691	-2.99297	0.00276281	0.00777552
FBgn0020272	2052.19	-0.479129	0.131655	-3.63929	0.000273395	0.00100274
FBgn0020277	1.47714	-0.568832	1.81702	-0.313058	0.754237	NA
FBgn0020278	3965.13	-0.104006	0.135706	-0.766403	0.443436	0.55768
FBgn0020279	52674.1	-0.434652	0.2377	-1.82857	0.0674638	0.124275
FBgn0020280	4.27984	-1.40085	1.17689	-1.1903	0.233927	0.343434
FBgn0020294	527.258	-0.506238	0.223419	-2.26587	0.0234596	0.0505673
FBgn0020299	681.783	1.75714	0.214966	8.17403	2.9825e-16	8.15997e-15
FBgn0020300	381.836	-0.372042	0.263782	-1.41041	0.158418	0.251469
FBgn0020304	9896.15	0.363059	0.133998	2.70944	0.00673977	0.0169877
FBgn0020305	4639.22	0.257682	0.133235	1.93404	0.0531086	0.101729
FBgn0020306	56101.9	-1.04619	0.319119	-3.27837	0.00104409	0.00330016
FBgn0020307	14.7476	-0.706005	0.648316	-1.08898	0.276161	0.391484
FBgn0020309	12789.9	-0.418938	0.186966	-2.24072	0.0250443	0.053459
FBgn0020312	3347.39	-0.82649	0.174655	-4.73212	2.22183e-06	1.31671e-05
FBgn0020369	19438.9	-0.215643	0.146569	-1.47127	0.141219	0.229396
FBgn0020370	26476.7	-0.668053	0.223424	-2.99007	0.00278917	0.0078401
FBgn0020372	152.161	1.84416	0.278655	6.61809	3.63864e-11	4.91902e-10
FBgn0020376	4.16774	-2.48464	1.16675	-2.12954	0.0332099	0.0680969
FBgn0020377	4.3104	1.63506	1.23915	1.3195	0.187001	0.287392
FBgn0020378	6.60896	-1.48643	1.00195	-1.48354	0.13793	0.225061
FBgn0020379	2003.56	-0.930428	0.158933	-5.85423	4.79233e-09	4.64323e-08
FBgn0020381	1227.01	0.0613884	0.116937	0.52497	0.599604	0.697766
FBgn0020385	1890.73	0.688177	0.316122	2.17693	0.0294855	0.0615027
FBgn0020386	13803.9	-0.994497	0.158866	-6.25997	3.85056e-10	4.44691e-09
FBgn0020388	4266.93	-0.386399	0.0981295	-3.93764	8.22852e-05	0.000339633
FBgn0020389	3420.93	-0.16213	0.151671	-1.06895	0.285091	0.401173
FBgn0020391	131.467	-0.630547	0.276518	-2.28031	0.0225892	0.0489391
FBgn0020392	12118	0.0636706	0.156175	0.407689	0.683502	0.768881
FBgn0020399	3.81709	-0.238286	1.07789	-0.221068	0.825039	0.87669
FBgn0020407	2363.5	-0.245719	0.0970927	-2.53077	0.0113812	0.0268049
FBgn0020412	12928.8	-0.784275	0.219195	-3.57799	0.000346249	0.00124569
FBgn0020414	604.481	0.947005	0.2211	4.28316	1.84261e-05	8.77838e-05
FBgn0020415	1890.58	-1.35184	0.239959	-5.63361	1.76481e-08	1.56356e-07
FBgn0020416	209.672	2.43894	0.296525	8.22509	1.95041e-16	5.53387e-15
FBgn0020429	6.35693	-0.316839	0.868628	-0.364758	0.715292	0.79361
FBgn0020440	5421.03	-0.294523	0.135368	-2.17572	0.0295765	0.0616701
FBgn0020443	49249.5	-0.508455	0.205278	-2.47691	0.0132526	0.0306779
FBgn0020445	7154.01	-1.39676	0.195809	-7.1333	9.79889e-13	1.66075e-11
FBgn0020493	1483.89	0.460077	0.168156	2.73601	0.00621885	0.0158767
FBgn0020496	31580.6	-0.0797461	0.12369	-0.644723	0.519106	0.628297
FBgn0020497	25469.5	-0.138712	0.19955	-0.695122	0.486979	0.597339
FBgn0020503	8958.28	-0.450518	0.122327	-3.6829	0.000230593	0.000862547
FBgn0020506	8.58972	-0.401792	1.10606	-0.363264	0.716408	0.794618
FBgn0020508	1.75752	0.533598	2.17807	0.244986	0.806467	NA
FBgn0020509	1.24807	1.05617	1.9611	0.538559	0.590191	NA
FBgn0020510	5758.17	-0.130316	0.13167	-0.989718	0.322312	0.439607
FBgn0020513	9645.72	0.672112	0.152916	4.3953	1.10619e-05	5.53142e-05
FBgn0020521	561.83	1.77602	0.267368	6.6426	3.08201e-11	4.2061e-10
FBgn0020545	2393.04	0.0228427	0.12309	0.185577	0.852777	0.89819
FBgn0020616	5064.37	-1.00932	0.18209	-5.54298	2.97365e-08	2.55192e-07
FBgn0020617	7.88031	-2.26122	0.987603	-2.28961	0.0220442	0.0478847
FBgn0020618	127031	0.445257	0.159588	2.79004	0.00527021	0.0137262
FBgn0020620	5483.28	-0.362355	0.179974	-2.01338	0.0440748	0.0866046
FBgn0020621	7932.98	-0.793433	0.143407	-5.53273	3.15282e-08	2.69762e-07
FBgn0020622	11591.1	-0.377116	0.163296	-2.30941	0.0209209	0.0457941
FBgn0020626	7941.28	-0.379594	0.125297	-3.02956	0.00244909	0.00701983
FBgn0020633	11129.7	-0.691031	0.0916378	-7.5409	4.66742e-14	9.56031e-13
FBgn0020647	3937.03	-0.853255	0.177259	-4.81361	1.48231e-06	9.12818e-06
FBgn0020653	27175.6	-0.152445	0.158827	-0.959817	0.337147	0.454874
FBgn0020655	7832.6	-0.330018	0.108592	-3.03906	0.00237316	0.00682944
FBgn0020660	30091.4	0.146068	0.131803	1.10823	0.267761	0.382073
FBgn0020762	5975.29	1.21642	0.184762	6.58371	4.58844e-11	6.11668e-10
FBgn0020764	2749.22	-0.0927649	0.143808	-0.645063	0.518886	0.628108
FBgn0020765	3.59654	1.27535	1.16567	1.0941	0.273911	0.389014
FBgn0020767	4016.65	-0.469905	0.178615	-2.63083	0.00851776	0.0208339
FBgn0020880	1.90067	-0.328377	1.46639	-0.223936	0.822807	NA
FBgn0020887	7981.59	-0.773529	0.18801	-4.1143	3.88349e-05	0.000172099
FBgn0020906	2.99295	-2.02578	1.37094	-1.47765	0.139501	0.227054
FBgn0020907	42.1431	1.88914	1.54287	1.22443	0.22079	0.328169
FBgn0020908	50.5575	3.69017	0.603567	6.11394	9.71997e-10	1.0597e-08
FBgn0020909	2348.99	0.316507	0.171262	1.84808	0.0645901	0.119749
FBgn0020910	155704	0.221686	0.19804	1.1194	0.262969	0.376686
FBgn0020912	27.3785	0.0115032	0.853786	0.0134732	0.98925	0.993298
FBgn0020930	2074.16	-0.174531	0.104119	-1.67626	0.0936865	0.163411
FBgn0021738	58.843	-3.88504	0.401136	-9.6851	3.48866e-22	1.74296e-20
FBgn0021742	2.12763	-0.0587406	2.00697	-0.0292682	0.976651	NA
FBgn0021750	2004.31	0.321168	0.172988	1.85659	0.0633693	0.117657
FBgn0021760	9658.24	-0.877012	0.202503	-4.33086	1.48531e-05	7.22597e-05
FBgn0021761	11877.3	-0.715478	0.235574	-3.03717	0.00238813	0.00686393
FBgn0021764	11172	-0.772881	0.260536	-2.9665	0.0030121	0.00839283
FBgn0021765	13033.1	0.0312075	0.190689	0.163657	0.870001	0.910029
FBgn0021767	19.0948	-0.117072	0.485332	-0.24122	0.809385	0.865508
FBgn0021768	12115.6	-0.0193539	0.101461	-0.190752	0.84872	0.895313
FBgn0021776	17.681	0.409775	0.545975	0.750538	0.452931	0.566282
FBgn0021795	10398.9	-0.144528	0.165386	-0.873881	0.382183	0.499621
FBgn0021796	6199.09	-0.747765	0.27284	-2.74067	0.00613142	0.0156778
FBgn0021800	9251.13	-0.509528	0.244087	-2.08749	0.0368441	0.0743939
FBgn0021814	3117.14	0.779944	0.18182	4.28966	1.78946e-05	8.54287e-05
FBgn0021825	5695.02	0.19717	0.122843	1.60506	0.108481	0.184784
FBgn0021847	3802.74	-0.537787	0.0974975	-5.5159	3.46991e-08	2.94264e-07
FBgn0021856	2621.9	0.778627	0.139413	5.58504	2.33641e-08	2.03855e-07
FBgn0021872	21785.1	0.515313	0.1464	3.51989	0.000431731	0.00150837
FBgn0021874	3406.76	0.623837	0.174563	3.57371	0.000351964	0.0012627
FBgn0021875	1849.1	0.615045	0.146442	4.19991	2.67019e-05	0.000122978
FBgn0021895	8871.67	-0.0152027	0.137124	-0.110869	0.911721	0.938509
FBgn0021906	9739.94	0.323332	0.151521	2.13391	0.0328499	0.0674188
FBgn0021944	4632.25	-0.522406	0.126776	-4.1207	3.77716e-05	0.000167905
FBgn0021967	6097.05	0.520955	0.118104	4.41097	1.02908e-05	5.20021e-05
FBgn0021979	6430.43	-0.394598	0.0881736	-4.47523	7.63274e-06	3.95246e-05
FBgn0021995	12360.9	0.271935	0.179987	1.51086	0.130824	0.215403
FBgn0022023	20877.2	0.526926	0.137359	3.83611	0.000124999	0.000498046
FBgn0022027	1656.98	-0.066948	0.129209	-0.518137	0.604363	0.702268
FBgn0022029	5009.43	-0.0619573	0.18674	-0.331784	0.740052	0.812996
FBgn0022069	16055.6	-0.353341	0.244294	-1.44638	0.148072	0.237971
FBgn0022097	10112.6	0.231076	0.126399	1.82815	0.067527	0.124351
FBgn0022153	5852.06	-0.835667	0.227124	-3.67935	0.00023383	0.000873232
FBgn0022160	1546.17	0.477298	0.133645	3.57139	0.000355098	0.00127235
FBgn0022213	17180.3	-1.06627	0.194168	-5.49145	3.98658e-08	3.34622e-07
FBgn0022224	2953.97	0.947535	0.225009	4.2111	2.54129e-05	0.000117703
FBgn0022238	15779.7	0.00587996	0.118571	0.0495902	0.960449	0.974699
FBgn0022288	8799.22	0.523473	0.179624	2.91428	0.0035651	0.00974465
FBgn0022338	12222.2	-0.548778	0.18091	-3.03343	0.00241792	0.00693918
FBgn0022343	18805.5	0.0923137	0.126491	0.729806	0.465509	0.577601
FBgn0022344	3736.23	0.742979	0.169582	4.38123	1.18009e-05	5.86268e-05
FBgn0022349	23151.4	-0.328627	0.185943	-1.76735	0.0771695	0.138599
FBgn0022355	3996.13	4.34654	0.361654	12.0185	2.84129e-33	2.86397e-31
FBgn0022359	1344.68	0.344364	0.244643	1.40762	0.159245	0.252676
FBgn0022361	2696.44	0.390715	0.160793	2.42992	0.0151021	0.0344594
FBgn0022382	12358.7	0.197871	0.0915016	2.16249	0.0305804	0.0634638
FBgn0022699	1824.6	-0.602824	0.146529	-4.11403	3.88805e-05	0.000172234
FBgn0022700	5.70021	-0.953401	1.04191	-0.915048	0.360166	0.477686
FBgn0022702	2693.26	-2.16137	0.161827	-13.3561	1.09178e-40	1.65074e-38
FBgn0022709	967.638	0.356866	0.179484	1.98829	0.04678	0.0912182
FBgn0022710	1744.46	-0.519925	0.219161	-2.37234	0.017676	0.0394474
FBgn0022724	2128.32	-0.180326	0.120078	-1.50174	0.133164	0.21866
FBgn0022740	1.70129	-1.40156	1.5778	-0.888302	0.374379	NA
FBgn0022764	28618.7	-1.2092	0.262536	-4.60586	4.10772e-06	2.27695e-05
FBgn0022768	11563.9	-1.03834	0.174266	-5.95835	2.54801e-09	2.60723e-08
FBgn0022770	24.6288	-0.0488417	0.533394	-0.0915678	0.927041	0.951172
FBgn0022774	5191.02	4.36338	0.231642	18.8368	3.77262e-79	3.33471e-76
FBgn0022786	5241.38	-0.498716	0.0982281	-5.07712	3.83196e-07	2.61169e-06
FBgn0022787	5608.04	-0.661111	0.210382	-3.14244	0.00167548	0.0050282
FBgn0022800	10.0325	-0.0595069	0.782012	-0.0760947	0.939344	0.959723
FBgn0022893	98815.1	-0.41882	0.0796229	-5.26004	1.44021e-07	1.07841e-06
FBgn0022935	3384.05	-0.545699	0.127493	-4.28024	1.86693e-05	8.89053e-05
FBgn0022936	2279.91	0.212075	0.167969	1.26258	0.206738	0.311313
FBgn0022942	6286.25	-0.341067	0.223591	-1.52541	0.127157	0.210482
FBgn0022943	1606.08	0.361214	0.201584	1.79188	0.0731528	0.132796
FBgn0022959	36863.8	0.508211	0.115544	4.39844	1.09034e-05	5.46645e-05
FBgn0022960	5226.67	-0.402044	0.153329	-2.62211	0.00873883	0.0213021
FBgn0022981	12029.4	-0.640716	0.1386	-4.62276	3.78666e-06	2.11875e-05
FBgn0022984	4824.37	0.699556	0.15572	4.4924	7.04252e-06	3.68179e-05
FBgn0022985	11234.5	-0.360539	0.131039	-2.75138	0.00593444	0.0152345
FBgn0022986	4688.72	0.814363	0.112853	7.21611	5.3496e-13	9.38507e-12
FBgn0022987	4833.84	-0.275591	0.114962	-2.39723	0.0165195	0.0371989
FBgn0023000	1461.34	0.070744	0.157992	0.447771	0.654319	0.74436
FBgn0023001	441.891	-0.0678325	0.28888	-0.234813	0.814354	0.868791
FBgn0023023	577.247	0.0594914	0.195283	0.304641	0.760639	0.829034
FBgn0023076	310.571	-0.297768	0.221659	-1.34336	0.179154	0.278148
FBgn0023081	6138.88	-0.544368	0.171265	-3.17852	0.00148028	0.00450595
FBgn0023083	9112.04	-0.894125	0.123161	-7.25981	3.87628e-13	6.98156e-12
FBgn0023090	81.5876	-1.39287	0.322399	-4.32032	1.55802e-05	7.54139e-05
FBgn0023091	9.88956	0.433802	1.11843	0.387866	0.698115	0.780488
FBgn0023094	5901.02	-0.621605	0.106901	-5.81477	6.0716e-09	5.72713e-08
FBgn0023095	2164.82	0.116933	0.132965	0.879426	0.37917	0.496473
FBgn0023096	17.4287	-0.345478	0.668566	-0.516745	0.605334	0.703129
FBgn0023097	10847.5	-1.08188	0.195968	-5.52071	3.37629e-08	2.87385e-07
FBgn0023129	7984.93	-0.568271	0.121203	-4.68861	2.7507e-06	1.59658e-05
FBgn0023130	2095.91	-0.906819	0.165749	-5.47103	4.47428e-08	3.70151e-07
FBgn0023143	60910.9	-0.468983	0.192036	-2.44216	0.0145997	0.0334194
FBgn0023167	7650.87	0.198641	0.196104	1.01293	0.311093	0.428192
FBgn0023169	7777.18	-0.427644	0.141715	-3.01764	0.0025475	0.00726927
FBgn0023170	69861.5	1.00363	0.257433	3.89862	9.67434e-05	0.000394072
FBgn0023171	2086.68	0.261436	0.112122	2.33172	0.0197155	0.0434754
FBgn0023172	15414.6	-1.13159	0.248007	-4.56273	5.04924e-06	2.73812e-05
FBgn0023174	14103.3	0.176878	0.107871	1.63972	0.101063	0.173902
FBgn0023175	14137.6	0.354826	0.128187	2.76804	0.00563941	0.0145656
FBgn0023177	6628.5	0.121887	0.106955	1.13961	0.254447	0.366857
FBgn0023178	1.42833	-4.63922	2.72598	-1.70186	0.0887823	NA
FBgn0023179	9.25834	-0.949276	0.956771	-0.992166	0.321117	0.438288
FBgn0023180	2063.22	-0.554317	0.211898	-2.61596	0.00889772	0.0216343
FBgn0023181	2883.13	-1.14278	0.125443	-9.1099	8.24617e-20	3.36017e-18
FBgn0023197	2.71635	-1.21439	1.46824	-0.827106	0.408177	0.524884
FBgn0023212	12484.3	0.221271	0.120148	1.84166	0.0655252	0.121235
FBgn0023213	60764	-0.357354	0.258433	-1.38277	0.166735	0.262279
FBgn0023214	475.981	0.680003	0.29184	2.33005	0.0198033	0.0436277
FBgn0023215	19250.2	-0.680806	0.154737	-4.39976	1.08369e-05	5.43731e-05
FBgn0023216	3315.98	-0.463513	0.15474	-2.99544	0.00274051	0.00771844
FBgn0023388	6189.4	-0.988609	0.226102	-4.37239	1.22891e-05	6.08159e-05
FBgn0023395	4948.89	-0.861668	0.130758	-6.58978	4.40474e-11	5.87861e-10
FBgn0023407	9725.87	-0.421212	0.167009	-2.5221	0.0116658	0.0273741
FBgn0023415	1.51071	-0.598431	1.63429	-0.366171	0.714237	NA
FBgn0023416	37.5355	-0.538544	0.452786	-1.1894	0.234282	0.343735
FBgn0023441	7902.85	-0.448274	0.194444	-2.30541	0.0211437	0.0461906
FBgn0023458	15536.3	-0.950098	0.248187	-3.82816	0.000129105	0.000513695
FBgn0023477	14338	0.473855	0.185686	2.55192	0.010713	0.0253926
FBgn0023479	2219.35	3.53565	0.1879	18.8167	5.51524e-79	4.52683e-76
FBgn0023489	7.98145	-0.461401	1.04347	-0.442181	0.658358	0.747992
FBgn0023495	10.5984	1.13708	0.662365	1.71669	0.0860357	0.151888
FBgn0023496	2.84913	-0.584328	1.24752	-0.468391	0.639505	0.732146
FBgn0023506	3919	-0.0972319	0.139566	-0.696671	0.486009	0.596659
FBgn0023507	907.434	0.616306	0.192954	3.19405	0.00140293	0.00429439
FBgn0023508	5127.97	-0.508223	0.143233	-3.54822	0.00038785	0.00137686
FBgn0023509	4791.13	-0.635321	0.207588	-3.06048	0.00220982	0.00641886
FBgn0023510	6397.63	-0.882802	0.23556	-3.74767	0.000178484	0.000686367
FBgn0023511	2942.52	-1.1086	0.197476	-5.61382	1.97909e-08	1.74e-07
FBgn0023512	4292.94	-0.273621	0.191567	-1.42833	0.153196	0.244734
FBgn0023513	2996.82	-1.25572	0.199373	-6.29831	3.00906e-10	3.53549e-09
FBgn0023514	4727.01	0.0908927	0.115937	0.783982	0.433051	0.548822
FBgn0023515	18007.3	-1.17822	0.214983	-5.48054	4.24028e-08	3.53849e-07
FBgn0023516	2718.63	-0.145412	0.102264	-1.42193	0.155047	0.247108
FBgn0023517	4238.18	0.418012	0.177529	2.35462	0.0185419	0.0411308
FBgn0023518	4983.16	-0.971798	0.255831	-3.79859	0.000145522	0.000570911
FBgn0023519	2683.14	0.479553	0.150178	3.19324	0.00140688	0.00430532
FBgn0023520	1033.23	-0.111365	0.178884	-0.622553	0.533578	0.639682
FBgn0023521	1457.37	0.398381	0.136013	2.929	0.00340058	0.00933494
FBgn0023522	9974.96	-0.577507	0.16875	-3.42227	0.000621014	0.00208963
FBgn0023523	9.14084	0.990756	0.820573	1.2074	0.22728	0.336079
FBgn0023524	20.2765	-1.41279	0.560823	-2.51913	0.0117644	0.0275851
FBgn0023525	130.214	1.44076	0.301643	4.77638	1.78478e-06	1.07941e-05
FBgn0023526	11040.2	-0.351623	0.13387	-2.62659	0.00862444	0.0210677
FBgn0023527	7514.13	0.0139048	0.15417	0.0901914	0.928135	0.951676
FBgn0023528	24094.9	-0.405388	0.116828	-3.46996	0.000520531	0.00178657
FBgn0023529	26875.1	-0.475344	0.218768	-2.17282	0.0297936	0.0620214
FBgn0023530	1772.79	0.243178	0.262528	0.926294	0.354293	0.47224
FBgn0023531	1341.17	-1.85053	0.285306	-6.4861	8.80839e-11	1.11473e-09
FBgn0023534	7.00099	1.12262	0.907852	1.23657	0.216246	0.32309
FBgn0023535	83.9942	1.98931	0.629086	3.16222	0.0015657	0.0047371
FBgn0023536	1773.07	-0.285946	0.155095	-1.84369	0.0652289	0.120777
FBgn0023537	9915.27	-0.358228	0.209287	-1.71166	0.0869587	0.153399
FBgn0023540	1113.96	-0.204668	0.175262	-1.16778	0.242894	0.353931
FBgn0023541	11.8874	0.86402	0.815612	1.05935	0.28944	0.405802
FBgn0023542	5913.04	0.324824	0.217072	1.49639	0.134553	0.220468
FBgn0023545	2513.2	0.0352509	0.116392	0.302863	0.761994	0.830196
FBgn0023549	5557.58	1.04501	0.216839	4.81928	1.4408e-06	8.89163e-06
FBgn0023550	62.1377	0.911645	0.474127	1.92279	0.0545067	0.103905
FBgn0024150	77.5924	-0.965546	0.29126	-3.31507	0.000916194	0.00294148
FBgn0024177	13127.9	-0.060945	0.187793	-0.324533	0.745534	0.8173
FBgn0024179	722.403	0.77094	0.260674	2.95749	0.00310157	0.00861705
FBgn0024183	12592.8	0.954143	0.175008	5.452	4.9807e-08	4.07644e-07
FBgn0024184	12.101	-0.17122	0.582547	-0.293916	0.768822	0.834706
FBgn0024187	3388.49	-0.888399	0.152133	-5.83964	5.2315e-09	4.9971e-08
FBgn0024188	8507.32	-0.105212	0.0826076	-1.27364	0.202792	0.306535
FBgn0024189	18.8822	-0.764132	0.594879	-1.28452	0.198962	0.301937
FBgn0024191	1932.85	-0.672106	0.112917	-5.9522	2.64559e-09	2.69747e-08
FBgn0024194	1962.22	-0.229073	0.184432	-1.24205	0.214219	0.320604
FBgn0024196	5251.53	0.732036	0.267953	2.73196	0.0062959	0.0160448
FBgn0024222	2888.6	0.00287567	0.111952	0.0256866	0.979507	0.986461
FBgn0024227	1703.96	-0.402308	0.198665	-2.02506	0.0428612	0.0846203
FBgn0024230	2824.68	0.272876	0.173447	1.57325	0.11566	0.194676
FBgn0024232	10.0968	-2.23842	0.905715	-2.47144	0.0134571	0.0310763
FBgn0024234	1375.08	1.29235	0.180835	7.14659	8.89606e-13	1.51894e-11
FBgn0024236	11468.3	-0.658422	0.223549	-2.94531	0.00322628	0.00890541
FBgn0024238	13397.5	-0.0231576	0.121754	-0.1902	0.849153	0.895523
FBgn0024244	55.9053	2.14792	0.61215	3.50881	0.000450119	0.00156784
FBgn0024245	1281.96	-0.298865	0.124402	-2.40241	0.0162875	0.0367468
FBgn0024248	3714.65	0.150499	0.186477	0.807065	0.419629	0.536071
FBgn0024249	1.64108	-1.7384	1.74704	-0.995055	0.31971	NA
FBgn0024250	981.233	-1.26945	0.160527	-7.908	2.6156e-15	6.20988e-14
FBgn0024251	13191.7	-0.793102	0.159302	-4.97859	6.40479e-07	4.20566e-06
FBgn0024273	4160.3	-0.109326	0.135212	-0.808556	0.418771	0.535391
FBgn0024277	7763.05	-0.0517412	0.133581	-0.387341	0.698504	0.780637
FBgn0024285	6495.18	0.0767249	0.145712	0.526552	0.598504	0.69687
FBgn0024288	2.63037	0.885312	1.51373	0.584854	0.558646	0.661521
FBgn0024289	785.961	3.14328	0.972846	3.23101	0.00123353	0.00382784
FBgn0024291	10273.6	-0.682695	0.130722	-5.2225	1.76521e-07	1.29859e-06
FBgn0024293	538.257	2.60563	0.380925	6.84028	7.90409e-12	1.19038e-10
FBgn0024294	12.9223	1.13299	0.627783	1.80475	0.0711138	0.129771
FBgn0024314	8108.51	-0.457954	0.199218	-2.29876	0.0215184	0.0469025
FBgn0024315	5282.72	-0.109734	0.155473	-0.705808	0.480308	0.591691
FBgn0024319	44.3036	-0.914306	0.39526	-2.31318	0.020713	0.0453877
FBgn0024320	4859.77	0.362587	0.139768	2.59421	0.00948086	0.0228635
FBgn0024321	1538.35	1.36621	0.169027	8.08281	6.3292e-16	1.63706e-14
FBgn0024326	8028.72	-0.408031	0.162099	-2.51718	0.01183	0.0277142
FBgn0024329	9053.37	-0.778648	0.183094	-4.25273	2.11184e-05	9.9374e-05
FBgn0024330	3198.26	0.129727	0.143625	0.903238	0.3664	0.483664
FBgn0024352	32208.4	-0.0587634	0.141684	-0.414751	0.678324	0.764554
FBgn0024360	2333.53	-0.276749	0.155491	-1.77985	0.0751011	0.135541
FBgn0024361	27.8738	1.90431	0.591211	3.22103	0.0012773	0.00394236
FBgn0024362	12030.2	-0.0231674	0.128519	-0.180265	0.856945	0.901341
FBgn0024364	8639.75	-0.258955	0.238418	-1.08614	0.277417	0.392876
FBgn0024365	5218.4	-0.392259	0.142466	-2.75335	0.00589886	0.015154
FBgn0024366	576.93	1.32865	0.239462	5.5485	2.88124e-08	2.47685e-07
FBgn0024371	6447.39	-0.0894637	0.153889	-0.581352	0.561003	0.663423
FBgn0024432	9924.51	0.504123	0.223873	2.25182	0.0243334	0.0522158
FBgn0024491	3916.86	0.488141	0.25185	1.93822	0.0525963	0.100842
FBgn0024509	9078.99	0.35049	0.135988	2.57735	0.00995601	0.0238641
FBgn0024510	3047.43	-0.612644	0.125719	-4.87312	1.09849e-06	6.93555e-06
FBgn0024542	2564.57	-0.0655897	0.205853	-0.318624	0.750012	0.82086
FBgn0024555	12261.4	-0.634135	0.136023	-4.66196	3.13217e-06	1.79064e-05
FBgn0024556	17279.2	0.413658	0.117135	3.53146	0.000413274	0.00145227
FBgn0024558	6871.77	0.0921986	0.12159	0.758274	0.448287	0.562296
FBgn0024689	3397.4	-0.570227	0.180079	-3.16653	0.00154267	0.0046748
FBgn0024698	5955.75	-0.507637	0.172047	-2.95057	0.00317187	0.00878053
FBgn0024728	6440.06	-0.105965	0.152441	-0.695124	0.486977	0.597339
FBgn0024732	6374.91	-1.00982	0.173671	-5.81453	6.0805e-09	5.72713e-08
FBgn0024733	124232	0.683976	0.200827	3.4058	0.000659701	0.00220816
FBgn0024734	14863.3	0.154879	0.139787	1.10796	0.267879	0.382195
FBgn0024740	10.1765	0.649896	1.14665	0.56678	0.570864	0.671904
FBgn0024754	2315.57	0.651521	0.209422	3.11104	0.0018643	0.00553272
FBgn0024804	6116.38	0.35147	0.121677	2.88856	0.00387013	0.0104713
FBgn0024806	7383.36	-0.439339	0.19418	-2.26253	0.0236645	0.0509325
FBgn0024807	5538.23	-0.275068	0.230172	-1.19505	0.232066	0.341487
FBgn0024811	10351.9	0.359714	0.128531	2.79865	0.00513173	0.0134233
FBgn0024814	15226	0.211926	0.117042	1.81068	0.0701907	0.128311
FBgn0024833	6801.99	-0.236577	0.088738	-2.66602	0.00767548	0.0190371
FBgn0024836	88.4112	1.84718	0.548437	3.36808	0.000756942	0.00249372
FBgn0024841	3890.84	-0.620406	0.124606	-4.97893	6.39357e-07	4.203e-06
FBgn0024846	5149.23	0.101612	0.127422	0.797439	0.425196	0.541172
FBgn0024887	2407.35	0.362091	0.139259	2.60014	0.0093187	0.0225197
FBgn0024889	10506.1	-0.2546	0.165125	-1.54186	0.123107	0.204929
FBgn0024897	5.65822	-0.142963	0.963949	-0.14831	0.882098	0.918882
FBgn0024909	2646.01	-0.378217	0.109136	-3.46557	0.000529114	0.00181278
FBgn0024912	917.501	-0.672853	0.22329	-3.01337	0.00258367	0.00735234
FBgn0024913	15.9985	1.13673	0.561345	2.02501	0.0428661	0.0846203
FBgn0024920	4677.61	-1.2488	0.156799	-7.96435	1.66097e-15	3.99293e-14
FBgn0024921	23028.7	-0.491867	0.201178	-2.44493	0.014488	0.0332167
FBgn0024941	12.3143	0.127485	0.614374	0.207504	0.835616	0.884902
FBgn0024943	17.5674	-0.850413	0.558882	-1.52163	0.128101	0.21186
FBgn0024944	1012.39	-0.862872	0.204473	-4.21998	2.44329e-05	0.0001134
FBgn0024945	2142.28	0.103459	0.115068	0.899109	0.368595	0.486115
FBgn0024947	3833.03	0.0634047	0.16238	0.390471	0.696188	0.779337
FBgn0024956	3137.36	-0.145067	0.143734	-1.00927	0.312846	0.429705
FBgn0024957	6379.88	-0.241792	0.137195	-1.7624	0.0780019	0.13981
FBgn0024958	3256.93	0.373631	0.155427	2.40389	0.0162216	0.0366213
FBgn0024963	6.77895	-0.592186	0.892961	-0.663172	0.507221	0.616715
FBgn0024973	3447.5	0.114576	0.145333	0.788368	0.430481	0.54623
FBgn0024975	1552.07	-0.690416	0.145132	-4.75717	1.96331e-06	1.17441e-05
FBgn0024980	332.727	1.85874	0.230523	8.06313	7.43639e-16	1.89052e-14
FBgn0024983	2847.23	-0.130664	0.182259	-0.716912	0.473428	0.584712
FBgn0024984	3595.04	-0.354723	0.160437	-2.21097	0.0270376	0.0570491
FBgn0024985	3829.84	-0.313182	0.151364	-2.06907	0.0385399	0.0773941
FBgn0024986	1712.83	0.312047	0.153045	2.03892	0.0414581	0.0822648
FBgn0024987	11499.1	-0.0150718	0.13135	-0.114745	0.908647	0.936604
FBgn0024989	460.589	0.416771	0.184957	2.25334	0.024238	0.0520273
FBgn0024991	5773.4	-0.672232	0.13075	-5.14136	2.72764e-07	1.92763e-06
FBgn0024992	5002.21	-0.617425	0.165279	-3.73566	0.000187226	0.000716898
FBgn0024993	2340.32	-0.679944	0.181435	-3.7476	0.000178536	0.000686367
FBgn0024994	3204.22	-0.479046	0.178957	-2.67689	0.00743099	0.0185187
FBgn0024995	60.7539	0.537489	1.18782	0.452502	0.650908	0.74158
FBgn0024996	4099.72	0.321374	0.135181	2.37736	0.0174369	0.0389744
FBgn0024997	22.9098	1.09589	0.669034	1.63801	0.101419	0.17431
FBgn0024998	3632.8	-0.338951	0.156276	-2.16892	0.0300888	0.0626019
FBgn0025109	1932.92	-0.127165	0.125606	-1.01241	0.311342	0.428254
FBgn0025111	181.987	0.219549	0.197252	1.11304	0.265692	0.379545
FBgn0025185	2013.48	-0.0300849	0.198598	-0.151487	0.879592	0.916604
FBgn0025186	4352.33	-0.563321	0.152757	-3.68768	0.000226304	0.000849824
FBgn0025334	1.7976	0.74659	1.76105	0.423947	0.671605	NA
FBgn0025335	5104.41	-0.557981	0.104059	-5.36216	8.22312e-08	6.46319e-07
FBgn0025336	4173.24	0.193912	0.199664	0.971194	0.331451	0.448981
FBgn0025352	11514.3	-0.0671629	0.121511	-0.552731	0.580447	0.680604
FBgn0025360	3.7488	-3.43745	1.47213	-2.33502	0.0195422	0.0431346
FBgn0025366	26104	0.689247	0.0984276	7.00257	2.51302e-12	4.05578e-11
FBgn0025373	3882.34	0.663832	0.130729	5.07793	3.81573e-07	2.60371e-06
FBgn0025378	1.85705	-0.49298	1.64692	-0.299335	0.764684	NA
FBgn0025381	6051.11	0.27696	0.113408	2.44216	0.0145996	0.0334194
FBgn0025382	412.754	0.178457	0.187684	0.950835	0.341688	0.459221
FBgn0025383	3.67864	-0.872788	1.44994	-0.601948	0.547209	0.651199
FBgn0025387	98.3738	-0.995688	0.289111	-3.44396	0.000573264	0.00194662
FBgn0025388	3992.29	-0.852165	0.17236	-4.9441	7.64949e-07	4.94656e-06
FBgn0025390	32495.4	-2.442	0.344207	-7.09456	1.29761e-12	2.17994e-11
FBgn0025391	225.65	1.32012	0.3997	3.30277	0.000957365	0.0030584
FBgn0025393	5.10625	0.535547	1.3114	0.408379	0.682995	0.768386
FBgn0025394	11679.2	0.0607681	0.209505	0.290056	0.771774	0.836962
FBgn0025454	474.255	1.39156	0.341111	4.0795	4.51321e-05	0.000197116
FBgn0025455	16934.7	-1.0357	0.259217	-3.99551	6.45559e-05	0.000272025
FBgn0025456	2623.03	1.50502	0.167999	8.95848	3.2917e-19	1.23208e-17
[truncated: 10,754 more rows]

## Sheet: SpnE_RNAseq_ZF_over_WT_diff
gene	baseMean	log2FoldChange	lfcSE	stat	pvalue	padj
FBgn0000008	2549.19	-0.279854	0.208477	-1.34238	0.179474	0.357561
FBgn0000014	444.749	0.724457	0.179107	4.04482	5.23631e-05	0.00070957
FBgn0000015	55.7794	0.133213	0.43179	0.308513	0.757692	0.864729
FBgn0000017	14347.5	-0.435267	0.21177	-2.05538	0.0398426	0.133299
FBgn0000018	1422.66	0.399395	0.142965	2.79365	0.00521169	0.030749
FBgn0000022	6.55859	0.850776	2.26574	0.375495	0.707292	0.830958
FBgn0000024	87.0131	0.880869	0.336389	2.6186	0.00882906	0.046311
FBgn0000028	8.16762	-0.213252	0.945062	-0.225649	0.821475	0.901288
FBgn0000032	6452.4	-0.148322	0.18027	-0.82278	0.410633	0.60079
FBgn0000036	199.818	-1.66031	0.963732	-1.72279	0.0849267	0.221703
FBgn0000037	15.5533	-0.87399	0.586247	-1.49082	0.136008	0.299321
FBgn0000038	14.6623	0.400816	0.600731	0.667214	0.504635	0.680132
FBgn0000039	3.33156	-0.708263	1.3017	-0.544106	0.586369	NA
FBgn0000042	213776	-0.0635176	0.098483	-0.64496	0.518953	0.692421
FBgn0000043	32120.7	0.406944	0.118594	3.4314	0.000600465	0.0054176
FBgn0000044	14819.9	1.12783	0.304893	3.69912	0.000216351	0.00232086
FBgn0000045	7.86995	-0.923272	1.04791	-0.881058	0.378286	0.57039
FBgn0000046	855.201	1.16576	0.347244	3.35717	0.000787452	0.0067841
FBgn0000047	20.0989	-1.46487	1.13661	-1.28881	0.197465	0.38065
FBgn0000052	9656.54	0.0478586	0.234698	0.203915	0.83842	0.911243
FBgn0000053	8094.76	0.138873	0.220386	0.630136	0.528605	0.699964
FBgn0000055	22369.4	-0.498836	0.219868	-2.2688	0.0232808	0.0923667
FBgn0000056	148.246	-0.102698	0.257466	-0.398878	0.689983	0.818586
FBgn0000057	3506.64	-0.179243	0.122905	-1.4584	0.144732	0.311597
FBgn0000061	2.40812	-1.76877	1.51847	-1.16483	0.244086	NA
FBgn0000063	2350.06	-0.124038	0.118188	-1.0495	0.293947	0.489462
FBgn0000064	14007.4	-1.22891	0.118367	-10.3822	2.98714e-25	4.35708e-23
FBgn0000071	5.80589	-0.919963	1.00876	-0.911971	0.361784	0.555097
FBgn0000075	1447.22	0.277498	0.281429	0.986032	0.324118	0.518174
FBgn0000077	1605.29	0.163307	0.185319	0.881223	0.378197	0.57039
FBgn0000078	45.8373	0.00247975	0.720357	0.00344239	0.997253	0.998467
FBgn0000079	80.5195	0.663718	1.582	0.419543	0.674819	0.807906
FBgn0000083	12317.9	0.142542	0.222966	0.6393	0.522628	0.69494
FBgn0000084	6378.18	-0.136614	0.137164	-0.995988	0.319256	0.513843
FBgn0000092	5.08002	-0.39114	0.961702	-0.406717	0.684216	NA
FBgn0000097	7923.03	-0.358621	0.137969	-2.59928	0.00934204	0.0480959
FBgn0000100	167917	0.411064	0.146682	2.80241	0.00507231	0.0302152
FBgn0000108	516.442	1.50366	0.27553	5.45734	4.83317e-08	1.35355e-06
FBgn0000109	957.15	-0.486293	0.174857	-2.78109	0.00541761	0.0316263
FBgn0000114	71562.6	-0.28412	0.1561	-1.82012	0.0687412	0.1937
FBgn0000115	5272.18	0.0857142	0.199755	0.429096	0.667853	0.802586
FBgn0000116	14648.8	1.41565	0.112908	12.538	4.62242e-36	1.34846e-33
FBgn0000117	30216	0.0161304	0.0956039	0.168721	0.866016	0.927767
FBgn0000119	1852.19	-0.345479	0.189598	-1.82217	0.0684289	0.193183
FBgn0000120	2.30504	-1.59801	1.46121	-1.09362	0.274122	NA
FBgn0000121	2.00683	-1.55147	1.75731	-0.882865	0.377309	NA
FBgn0000137	2.43546	-3.48693	1.73605	-2.00854	0.0445858	NA
FBgn0000139	2533.19	-0.0337257	0.173709	-0.194151	0.846058	0.91535
FBgn0000140	16095.3	-0.507387	0.219174	-2.315	0.0206132	0.085161
FBgn0000146	9223.94	-0.0143566	0.266982	-0.0537737	0.957115	0.977454
FBgn0000147	4192.24	0.00680264	0.155541	0.0437352	0.965115	0.98128
FBgn0000150	56514.5	0.252785	0.127178	1.98765	0.0468505	0.149119
FBgn0000152	1508.7	0.273869	0.102432	2.67365	0.00750303	0.0407008
FBgn0000153	18.5479	-1.17051	0.615237	-1.90254	0.0571007	0.17012
FBgn0000157	18.0992	0.160909	0.498856	0.322555	0.747032	0.858309
FBgn0000158	2599.58	-0.158527	0.182823	-0.867109	0.385883	0.577262
FBgn0000163	7237.91	-0.332597	0.0948608	-3.50616	0.000454629	0.00431371
FBgn0000166	4990.36	-0.151146	0.120294	-1.25646	0.208948	0.395311
FBgn0000173	12949	0.139242	0.147938	0.941216	0.346594	0.54037
FBgn0000179	12.3356	-0.804394	0.727648	-1.10547	0.268956	0.462438
FBgn0000180	386.91	1.99431	0.187558	10.633	2.09225e-26	3.2313e-24
FBgn0000181	149902	0.215147	0.138456	1.5539	0.120208	0.278237
FBgn0000182	75156.8	-0.181502	0.23874	-0.760249	0.447106	0.630692
FBgn0000183	16712.4	-0.254421	0.156965	-1.62088	0.105043	0.254453
FBgn0000206	3.94186	-2.40747	1.31973	-1.82421	0.0681205	NA
FBgn0000212	10668.5	-0.683097	0.247711	-2.75764	0.00582201	0.0334479
FBgn0000216	54.2413	-1.29771	1.46292	-0.887069	0.375042	0.567719
FBgn0000221	716.293	-0.0904841	0.148733	-0.608367	0.542944	0.710757
FBgn0000227	2.54293	-1.11696	1.38075	-0.808953	0.418542	NA
FBgn0000228	8564.21	-0.437643	0.203992	-2.14539	0.0319214	0.115034
FBgn0000229	1747.65	0.49851	0.146227	3.40915	0.000651663	0.00579678
FBgn0000233	14.7835	-0.633718	0.830432	-0.763119	0.445392	0.629544
FBgn0000239	21143.2	0.0786371	0.120358	0.65336	0.513524	0.687855
FBgn0000241	22.0175	-1.30859	0.488285	-2.67996	0.00736307	0.040149
FBgn0000244	1573.46	0.464984	0.140344	3.31319	0.000922392	0.00775578
FBgn0000246	5080.87	0.171223	0.157978	1.08384	0.278436	0.472931
FBgn0000247	4755.46	-0.271907	0.230131	-1.18153	0.237391	0.427997
FBgn0000250	17550.5	-0.19302	0.132946	-1.45187	0.146538	0.313686
FBgn0000251	12339.5	-0.236701	0.155903	-1.51826	0.128949	0.290086
FBgn0000253	82678.4	0.0877878	0.102107	0.859766	0.389918	0.581995
FBgn0000256	2466.82	-0.63251	0.157134	-4.02529	5.69058e-05	0.000757446
FBgn0000257	3295.95	0.0195084	0.110084	0.177215	0.85934	0.923535
FBgn0000259	25102.7	0.445358	0.195325	2.28008	0.0226027	0.0906697
FBgn0000261	6448.46	-0.0123485	0.135329	-0.091248	0.927296	0.96239
FBgn0000273	12931.7	-0.431676	0.162856	-2.65066	0.00803346	0.0431326
FBgn0000274	86.1665	-1.14344	0.398234	-2.87127	0.00408825	0.0254504
FBgn0000276	228.557	3.84934	0.910747	4.22657	2.37279e-05	0.000357519
FBgn0000277	35.62	2.06391	0.980003	2.10602	0.0352027	0.122295
FBgn0000279	1.11164	-0.0308046	2.53457	-0.0121538	0.990303	NA
FBgn0000283	23775.2	-0.318995	0.212545	-1.50084	0.133398	0.295184
FBgn0000286	4928.54	-0.500508	0.183156	-2.73269	0.00628191	0.0355265
FBgn0000287	20.6119	-1.44157	0.671367	-2.14721	0.0317766	0.114719
FBgn0000289	16865.3	-0.192293	0.203352	-0.945615	0.344345	0.537981
FBgn0000299	22729.7	-0.460714	0.276313	-1.66736	0.0954421	0.239335
FBgn0000303	6.67658	-3.09855	1.14964	-2.69523	0.00703392	0.0386351
FBgn0000307	18770.6	-0.313055	0.236944	-1.32122	0.186427	0.367396
FBgn0000308	45716.8	0.0891502	0.104226	0.855355	0.392355	0.584055
FBgn0000316	7621.23	0.330765	0.112517	2.93968	0.00328548	0.0213384
FBgn0000317	6348.38	-0.119517	0.280597	-0.425937	0.670154	0.804234
FBgn0000318	6094.26	0.0435605	0.209093	0.208331	0.834971	0.909217
FBgn0000319	42861.4	-0.0609396	0.208376	-0.29245	0.769943	0.871529
FBgn0000320	1473.58	0.0922278	0.136504	0.675643	0.499267	0.674914
FBgn0000326	1562.25	0.0376527	0.105105	0.358239	0.720164	0.839699
FBgn0000330	2245.37	0.330496	0.142462	2.31989	0.0203467	0.0845258
FBgn0000337	20.0446	-0.284687	0.486023	-0.585749	0.558044	0.721829
FBgn0000339	2616.45	0.0574866	0.169051	0.340055	0.733815	0.848338
FBgn0000346	1729.55	0.881493	0.159098	5.54058	3.01468e-08	8.67401e-07
FBgn0000351	3616.62	-0.11819	0.133993	-0.882056	0.377746	0.570148
FBgn0000352	5915.16	-0.409784	0.131169	-3.12408	0.00178361	0.0133415
FBgn0000355	337863	-0.373678	0.28793	-1.29781	0.194354	0.377633
FBgn0000356	48253.9	0.398067	0.559156	0.711907	0.476522	0.656967
FBgn0000357	78387.8	0.21143	0.339527	0.62272	0.533469	0.704449
FBgn0000358	92196.8	0.645676	0.818177	0.789164	NA	NA
FBgn0000359	165240	0.605968	0.277467	2.18393	0.0289676	0.107726
FBgn0000360	321555	0.173648	0.22333	0.777539	0.436841	0.622402
FBgn0000370	35541.4	1.03201	0.145128	7.11101	1.15198e-12	6.43517e-11
FBgn0000376	7639.15	-0.35374	0.13727	-2.57697	0.009967	0.0506648
FBgn0000377	3458.09	-0.000805582	0.157914	-0.0051014	0.99593	0.997544
FBgn0000382	9447.11	-0.317411	0.194137	-1.63499	0.102052	0.250195
FBgn0000384	8450.11	0.320026	0.178126	1.79663	0.0723946	0.199587
FBgn0000392	57145	-0.337979	0.235663	-1.43417	0.151525	0.321023
FBgn0000394	1705.12	0.628308	0.123115	5.10341	3.33581e-07	8.16613e-06
FBgn0000395	796.151	0.547075	0.18275	2.99357	0.00275738	0.0186928
FBgn0000404	78778	-0.096361	0.110453	-0.872419	0.38298	0.574607
FBgn0000405	114453	-0.123168	0.1114	-1.10565	0.26888	0.462384
FBgn0000406	1231.13	0.336466	0.418849	0.80331	0.421796	0.610431
FBgn0000411	17.0428	0.14514	0.807428	0.179755	0.857345	0.922524
FBgn0000412	30170.6	-0.213165	0.1327	-1.60636	0.108194	0.259418
FBgn0000414	5352.23	-0.629972	0.179955	-3.50072	0.000464006	0.00438747
FBgn0000416	74605	0.218972	0.195412	1.12057	0.262472	0.455768
FBgn0000422	46.1305	0.620744	0.493465	1.25793	0.208417	0.394591
FBgn0000426	5621.4	0.134136	0.125924	1.06521	0.28678	0.48151
FBgn0000427	333113	-0.292538	0.315417	-0.927465	0.353685	0.547928
FBgn0000439	13.3529	-3.91803	0.848062	-4.61998	3.83774e-06	7.31469e-05
FBgn0000442	37.4485	-0.703794	0.727779	-0.967043	0.333523	0.527158
FBgn0000447	5324.94	-0.0205056	0.176624	-0.116097	0.907575	0.95038
FBgn0000448	1590.18	0.105908	0.393449	0.269178	0.787793	0.880672
FBgn0000449	224.523	1.01617	0.251755	4.03633	5.42937e-05	0.000730515
FBgn0000451	80.6303	0.396165	0.385385	1.02797	0.303963	0.498395
FBgn0000454	35297.3	0.752735	0.15309	4.91695	8.79013e-07	1.94755e-05
FBgn0000455	3912.19	0.242534	0.199417	1.21621	0.223904	0.412643
FBgn0000459	35.9732	0.344254	0.438804	0.784528	0.43273	0.619653
FBgn0000463	7209.59	-0.813054	0.224403	-3.62319	0.000290992	0.00297177
FBgn0000464	4171.09	-0.589703	0.271946	-2.16845	0.0301242	0.110501
FBgn0000473	56.0975	0.419028	0.375391	1.11624	0.264319	0.457763
FBgn0000477	95.299	-0.128118	0.408253	-0.31382	0.753658	0.862567
FBgn0000479	6332.94	-0.553157	0.194859	-2.83875	0.00452906	0.0275575
FBgn0000482	2481.96	0.0166479	0.192302	0.0865716	0.931012	0.964342
FBgn0000489	2698.78	0.168015	0.157676	1.06557	0.286618	0.48151
FBgn0000490	436.177	0.278116	0.198798	1.39899	0.161817	0.335385
FBgn0000492	15.7999	-1.41702	0.622422	-2.27662	0.0228088	0.0911829
FBgn0000499	5513.33	-0.0715101	0.125244	-0.570965	0.568024	0.730198
FBgn0000500	3.20058	-0.848556	1.53543	-0.552649	0.580504	NA
FBgn0000504	237.76	-0.24941	0.23334	-1.06887	0.285128	0.479797
FBgn0000520	2566.06	-0.399912	0.174312	-2.29423	0.0217772	0.0884392
FBgn0000524	8995.46	-0.0919583	0.0981447	-0.936966	0.348776	0.542857
FBgn0000527	6.41482	-0.511719	0.949485	-0.538944	0.589926	0.746547
FBgn0000529	2.31937	-0.170477	1.53009	-0.111416	0.911286	NA
FBgn0000533	1953.66	-0.140115	0.163149	-0.858814	0.390443	0.58241
FBgn0000535	41.1909	-0.558269	0.617658	-0.903848	0.366076	0.559247
FBgn0000536	4248.06	-0.186643	0.135827	-1.37412	0.169404	0.34442
FBgn0000541	40817.3	-0.589136	0.239647	-2.45835	0.0139576	0.0646592
FBgn0000542	931.188	-0.274462	0.264095	-1.03926	0.298686	0.493595
FBgn0000543	3960.7	-0.0226253	0.0982992	-0.230168	0.817961	0.898653
FBgn0000546	5880.02	-0.356728	0.180014	-1.98167	0.0475166	0.150184
FBgn0000547	14158.7	-0.0942815	0.170232	-0.553843	0.579686	0.738315
FBgn0000551	1.60348	-0.309633	2.13426	-0.145078	0.88465	NA
FBgn0000557	139.44	0.8981	0.430484	2.08626	0.0369555	0.127099
FBgn0000559	380713	0.161861	0.205682	0.786947	0.431313	0.618382
FBgn0000560	2.77479	-1.72864	1.43775	-1.20232	0.22924	NA
FBgn0000562	10604.8	-0.0897724	0.205526	-0.436793	0.662262	0.79817
FBgn0000564	2.01438	-3.7476	2.25363	-1.66292	0.0963291	NA
FBgn0000565	1774.63	0.346768	0.214559	1.61619	0.106053	0.256039
FBgn0000566	6208.41	-0.00450358	0.191114	-0.0235649	0.9812	0.990061
FBgn0000567	1852	0.0527829	0.250331	0.210852	0.833003	0.908431
FBgn0000568	7417.03	0.41704	0.233374	1.78701	0.0739366	0.202578
FBgn0000575	9016.03	0.150244	0.154325	0.973555	0.330278	0.523954
FBgn0000576	3.40854	-1.81725	1.45795	-1.24644	0.212603	NA
FBgn0000577	9.76059	-1.22702	0.849429	-1.44452	0.148592	0.316598
FBgn0000578	6452.2	-0.190824	0.150007	-1.2721	0.203337	0.388333
FBgn0000579	44819.2	-0.413731	0.0994932	-4.15838	3.20508e-05	0.000467496
FBgn0000581	21500.5	-0.55621	0.26486	-2.10001	0.0357279	0.123874
FBgn0000588	2564.98	0.0896911	0.0979727	0.91547	0.359945	0.553218
FBgn0000591	3.21946	0.833626	1.63124	0.511038	0.609325	NA
FBgn0000592	317.57	1.38547	0.38266	3.62064	0.000293878	0.00299351
FBgn0000594	5.15836	0.146601	0.96622	0.151726	0.879403	0.934104
FBgn0000606	1.9056	-1.89317	1.59724	-1.18528	0.235907	NA
FBgn0000611	12252.4	0.282721	0.132059	2.14087	0.0322843	0.115804
FBgn0000615	25362.4	-0.0435964	0.231005	-0.188725	0.850309	0.917963
FBgn0000617	3583.25	-0.014141	0.155752	-0.090792	0.927658	0.962484
FBgn0000618	2111.81	0.339373	0.309683	1.09587	0.273134	0.467023
FBgn0000625	6.00088	-1.43579	0.978524	-1.4673	0.142295	0.308238
FBgn0000629	4720.72	-0.0931266	0.11873	-0.784356	0.432831	0.619713
FBgn0000633	48.2596	-0.259638	0.601153	-0.431901	0.665813	0.801143
FBgn0000635	3556.64	0.0701797	0.159504	0.439987	0.659946	0.797182
FBgn0000636	7140.73	0.620352	0.121958	5.0866	3.64544e-07	8.86213e-06
FBgn0000639	31.7693	-3.17798	0.773376	-4.10923	3.96983e-05	0.000561875
FBgn0000640	11.9244	-1.67083	0.80894	-2.06546	0.0388793	0.131156
FBgn0000644	9496.65	0.16378	0.231862	0.706367	0.47996	0.659757
FBgn0000658	55.6491	0.147745	0.35661	0.414304	0.678651	0.810453
FBgn0000659	43.7154	-0.923437	0.712271	-1.29647	0.194814	0.377936
FBgn0000662	9726.68	0.137184	0.125974	1.08899	0.27616	0.470206
FBgn0000667	10425.3	-0.1414	0.14845	-0.952504	0.340842	0.534686
FBgn0000709	7009.9	-0.490662	0.212438	-2.30967	0.0209063	0.086163
FBgn0000711	4190.84	-0.031582	0.104854	-0.301198	0.763263	0.867502
FBgn0000715	2.47585	-0.62818	1.51644	-0.414247	0.678693	NA
FBgn0000719	8310.15	-0.728499	0.184683	-3.94458	7.99386e-05	0.00100541
FBgn0000721	21457.4	-0.28935	0.153303	-1.88744	0.0591006	0.174449
FBgn0000723	1068.11	0.600427	0.287574	2.0879	0.0368068	0.126819
FBgn0000808	680.479	-0.562978	0.164392	-3.4246	0.000615703	0.0055408
FBgn0000810	5028.26	0.00191343	0.213248	0.0089728	0.992841	0.995875
FBgn0000826	2196.54	-0.162353	0.129957	-1.24928	0.211561	0.398175
FBgn0000927	13057.2	-0.0727981	0.109195	-0.666681	0.504976	0.680295
FBgn0000928	351.153	0.320619	0.192283	1.66743	0.0954291	0.239335
FBgn0000964	10180.5	0.308568	0.248406	1.24219	0.214166	0.401019
FBgn0000996	12931.7	-0.335527	0.128289	-2.6154	0.00891221	0.0465652
FBgn0001075	41.55	-0.675363	0.617075	-1.09446	0.273755	0.467855
FBgn0001077	3.08635	-3.5447	2.00673	-1.7664	0.0773281	NA
FBgn0001078	18066.6	-0.486595	0.190952	-2.54825	0.0108264	0.05386
FBgn0001079	2002.98	-0.336469	0.171188	-1.96549	0.0493572	0.154455
FBgn0001083	28.5004	0.753321	0.455979	1.65209	0.0985155	0.244531
FBgn0001084	702.097	-0.0252597	0.208383	-0.121218	0.903519	0.947965
FBgn0001085	3836.36	1.86978	0.110995	16.8457	1.12886e-63	7.40956e-61
FBgn0001086	5320.86	-0.223031	0.116248	-1.91858	0.0550378	0.165736
FBgn0001087	10017	-0.125945	0.13302	-0.946812	0.343735	0.537268
FBgn0001089	125.396	1.62572	0.348179	4.66921	3.02354e-06	5.91307e-05
FBgn0001090	1361.87	0.313799	0.192315	1.63169	0.102745	0.251113
FBgn0001091	34532.7	-0.108059	0.138567	-0.779829	0.435491	0.621657
FBgn0001092	53095.5	-0.194814	0.127461	-1.52842	0.126408	0.286395
FBgn0001098	22110	-0.112386	0.173194	-0.648903	0.516401	0.690191
FBgn0001099	1735.46	0.188961	0.257653	0.733395	0.463317	0.645754
FBgn0001104	16927.6	-0.121701	0.125628	-0.96874	0.332675	0.526402
FBgn0001105	22482.9	-0.0168908	0.123306	-0.136983	0.891044	0.940475
FBgn0001108	13432.1	-0.179572	0.155927	-1.15164	0.249469	0.442106
FBgn0001112	14.7622	-1.12508	0.741322	-1.51766	0.1291	0.290088
FBgn0001114	1114.18	-0.165136	0.585579	-0.282005	0.77794	0.875662
FBgn0001120	14248.9	0.200634	0.186691	1.07468	0.282516	0.476547
FBgn0001122	7909.22	0.0564452	0.112612	0.501238	0.616203	0.766932
FBgn0001123	1781.85	0.656627	0.150485	4.3634	1.28054e-05	0.000211118
FBgn0001124	9101.27	0.0659228	0.108369	0.608318	0.542976	0.710757
FBgn0001125	20711.8	0.0385887	0.128577	0.300122	0.764084	0.867973
FBgn0001128	15201.1	0.361032	0.186159	1.93938	0.0524557	0.160516
FBgn0001133	2386.1	0.0636007	0.105038	0.6055	0.544847	0.712107
FBgn0001134	9.88432	-0.40654	0.718838	-0.565552	0.571698	0.732639
FBgn0001137	1158.91	0.680668	0.265502	2.5637	0.0103562	0.0521637
FBgn0001138	8.62552	-1.66064	0.94066	-1.7654	0.0774972	0.2089
FBgn0001139	17903.5	-0.267876	0.136678	-1.95991	0.0500068	0.155653
FBgn0001142	23486.6	0.182392	0.11954	1.52579	0.127063	0.287098
FBgn0001145	1168.03	0.339788	0.224658	1.51247	0.130415	0.291656
FBgn0001147	3.20612	-1.18561	1.24316	-0.953704	0.340233	NA
FBgn0001148	3.0897	-1.08795	1.42804	-0.761852	0.446149	NA
FBgn0001149	37676.1	-0.146994	0.157393	-0.933931	0.350339	0.544189
FBgn0001150	20.3066	-0.601319	0.576751	-1.0426	0.297135	0.492273
FBgn0001168	1961.3	1.39616	0.237648	5.87491	4.23071e-09	1.415e-07
FBgn0001169	8724	-0.481217	0.197296	-2.43906	0.0147255	0.0672964
FBgn0001170	3.10094	-0.991965	1.42524	-0.695997	0.486431	NA
FBgn0001174	6.75281	1.68235	1.84343	0.91262	0.361442	0.554789
FBgn0001179	4607.07	0.0966823	0.146115	0.661686	0.508172	0.683245
FBgn0001180	6285.01	-0.703491	0.18798	-3.74237	0.000182292	0.00199836
FBgn0001185	1701.58	0.0570697	0.123006	0.463959	0.642677	0.784996
FBgn0001186	16261	-0.0949308	0.139378	-0.681103	0.495807	0.672209
FBgn0001187	470.602	-0.574148	0.355546	-1.61484	0.106346	0.256532
FBgn0001189	2191.51	0.0808332	0.142341	0.567883	0.570114	0.73158
FBgn0001197	38127.6	-0.0198513	0.162411	-0.122229	0.902718	0.947665
FBgn0001202	3683.2	0.169936	0.124893	1.36065	0.173626	0.350387
FBgn0001206	2182.6	-0.5589	0.158991	-3.5153	0.00043926	0.00418993
FBgn0001208	268.69	-0.037446	0.411398	-0.0910213	0.927476	0.96239
FBgn0001215	30254.5	-0.550521	0.236207	-2.33067	0.0197707	0.08289
FBgn0001216	33.1359	-1.61958	0.408535	-3.96436	7.35922e-05	0.000941985
FBgn0001217	429.028	3.19248	0.287865	11.0902	1.39971e-28	2.44996e-26
FBgn0001218	105024	-0.110136	0.202048	-0.545102	0.585684	0.742946
FBgn0001220	27703.2	-0.118966	0.195656	-0.608035	0.543164	0.710817
FBgn0001222	10573.4	-0.0806792	0.11185	-0.721316	0.470715	0.651958
FBgn0001223	1218.03	-0.627856	0.209554	-2.99615	0.00273411	0.0185729
FBgn0001224	1817.68	-1.6064	0.379849	-4.22906	2.34674e-05	0.000354611
FBgn0001225	61008.2	-0.412548	0.215654	-1.91301	0.055747	0.167273
FBgn0001226	45326.2	-1.27962	0.146775	-8.71823	2.82595e-18	2.5807e-16
FBgn0001227	284.186	-0.848452	0.27993	-3.03094	0.00243791	0.0169893
FBgn0001228	86.0656	1.49732	0.508387	2.94524	0.00322701	0.0210497
FBgn0001229	52.5625	2.06282	0.424468	4.85979	1.17511e-06	2.51857e-05
FBgn0001230	523.538	1.98621	0.327292	6.06861	1.29021e-09	4.77106e-08
FBgn0001233	279932	0.275761	0.146929	1.87684	0.0605405	0.177349
FBgn0001235	149.417	-0.20754	0.322871	-0.642796	0.520357	0.693561
FBgn0001247	7423.29	0.113447	0.200986	0.564452	0.572447	0.73333
FBgn0001248	18512.7	0.00922462	0.133676	0.0690073	0.944984	0.971666
FBgn0001250	1227.27	-0.0111855	0.171406	-0.0652575	0.947969	0.973079
FBgn0001253	15.3507	-0.504258	0.616359	-0.818124	0.413287	0.603495
FBgn0001254	8.28597	-0.95731	1.46107	-0.655212	0.512331	0.68686
FBgn0001255	70.5825	-0.0402841	0.327067	-0.123168	0.901974	0.947664
FBgn0001256	1.89164	-0.314906	1.50612	-0.209084	0.834383	NA
FBgn0001257	6465.96	0.211579	0.181391	1.16642	0.243445	0.435247
FBgn0001258	286.815	2.37536	0.777192	3.05633	0.00224062	0.0159424
FBgn0001259	5.97898	-1.59945	1.01777	-1.57151	0.116063	0.271953
FBgn0001263	12.304	-0.534777	0.636066	-0.840757	0.400484	0.591937
FBgn0001269	16.1322	-1.05221	0.636161	-1.65399	0.098129	0.244033
FBgn0001276	992.011	0.265555	0.127531	2.08228	0.0373166	0.127737
FBgn0001280	5383.29	0.124423	0.141209	0.881132	0.378247	0.57039
FBgn0001281	4.56701	-0.461627	1.34957	-0.342056	0.732309	NA
FBgn0001285	1.69634	-2.56637	2.31632	-1.10795	0.267881	NA
FBgn0001291	4048.45	0.357831	0.139906	2.55765	0.0105382	0.0528809
FBgn0001296	6598.54	0.816679	0.198553	4.11315	3.90298e-05	0.000555408
FBgn0001297	4785.1	0.578814	0.13051	4.43502	9.20627e-06	0.000158759
FBgn0001301	4669.62	-0.581923	0.159163	-3.65614	0.000256044	0.00266487
FBgn0001308	21915.9	-0.121347	0.120713	-1.00525	0.314776	0.509128
FBgn0001311	32.5595	-1.33957	0.439915	-3.04507	0.00232625	0.0164071
FBgn0001316	26864.2	-0.370328	0.240075	-1.54255	0.122939	0.281991
FBgn0001319	8.98478	-0.77	0.781278	-0.985565	0.324347	0.518382
FBgn0001320	11.9232	0.0895217	0.778687	0.114965	0.908473	0.950845
FBgn0001321	314.589	3.22885	0.338117	9.5495	1.3032e-21	1.55525e-19
FBgn0001323	14.9842	-0.522509	0.783475	-0.666912	0.504828	0.680229
FBgn0001324	4898.49	-0.509668	0.253924	-2.00717	0.0447315	0.144507
FBgn0001325	13.0178	-0.703676	0.976027	-0.72096	0.470934	0.651958
FBgn0001330	3908.49	-0.205278	0.19933	-1.02984	0.303086	0.497812
FBgn0001341	6914.16	-0.228013	0.274227	-0.831476	0.405705	0.596963
FBgn0001404	9975.84	-0.044827	0.159759	-0.280592	0.779023	0.876027
FBgn0001491	3324.01	0.273876	0.208668	1.3125	0.189353	0.370702
FBgn0001565	7815.84	0.223256	0.130766	1.70729	0.0877677	0.226415
FBgn0001612	6050.67	-0.263319	0.13772	-1.91199	0.0558781	0.16757
FBgn0001624	10426.3	-0.00467142	0.0927575	-0.0503616	0.959834	0.978224
FBgn0001941	11723.4	0.287339	0.187792	1.53009	0.125995	0.285937
FBgn0001942	144009	0.26754	0.11484	2.32967	0.0198235	0.0830088
FBgn0001961	7070.5	0.247668	0.100805	2.45691	0.0140139	0.0648057
FBgn0001965	5107.65	-0.318003	0.219604	-1.44808	0.147595	0.315371
FBgn0001967	5.21768	0.326133	1.19972	0.271842	0.785744	0.879251
FBgn0001970	1559.73	-0.687494	0.137473	-5.00094	5.70516e-07	1.31973e-05
FBgn0001977	4064.15	0.404504	0.189179	2.1382	0.0325003	0.116253
FBgn0001978	14707.4	0.0278436	0.195876	0.142149	0.886962	0.938367
FBgn0001981	25.7462	2.1627	0.659742	3.2781	0.00104508	0.00857453
FBgn0001983	2.87987	-1.36991	1.49753	-0.914784	0.360305	NA
FBgn0001986	5848.38	-0.0599402	0.221153	-0.271035	0.786364	0.879539
FBgn0001987	1713.99	0.857054	0.12869	6.65984	2.74119e-11	1.27946e-09
FBgn0001989	4410.3	-0.584757	0.157461	-3.71367	0.000204276	0.00221166
FBgn0001990	2299.49	0.204126	0.147724	1.3818	0.167032	0.341676
FBgn0001991	164.164	0.612656	0.288552	2.12321	0.0337365	0.119213
FBgn0001992	20.3269	0.094825	0.476516	0.198996	0.842266	0.913034
FBgn0001994	12018.9	-0.328917	0.231541	-1.42056	0.155445	0.326704
FBgn0001995	3637.68	0.565699	0.15954	3.54581	0.000391406	0.00380959
FBgn0002021	3543.18	0.0562218	0.135498	0.414929	0.678194	0.810099
FBgn0002022	4106.99	-0.336933	0.159086	-2.11793	0.0341808	0.120156
FBgn0002023	6.94208	-1.69219	0.894239	-1.89232	0.0584481	0.173054
FBgn0002031	13675.1	0.141852	0.159845	0.887435	0.374845	0.567719
FBgn0002036	727.677	0.117734	0.17257	0.682238	0.495089	0.672168
FBgn0002044	17149.2	-0.42543	0.181692	-2.3415	0.0192066	0.0813996
FBgn0002069	12089.2	0.202198	0.118734	1.70294	0.0885785	0.227445
FBgn0002121	18392.7	-0.323197	0.14578	-2.21702	0.0266216	0.101614
FBgn0002174	4104.55	-0.119065	0.173092	-0.687874	0.491532	0.669217
FBgn0002183	22441.1	-0.256426	0.18016	-1.42333	0.154642	0.32582
FBgn0002283	5906.69	0.240011	0.152575	1.57307	0.115702	0.271409
FBgn0002284	13177.6	0.373248	0.165552	2.25456	0.0241611	0.0947142
FBgn0002306	136.086	0.608835	0.269513	2.25902	0.0238824	0.0940336
FBgn0002354	714.622	0.722378	0.289636	2.49409	0.0126281	0.0601685
FBgn0002413	29863.3	-0.383901	0.142835	-2.68772	0.00719428	0.0393736
FBgn0002431	21593.1	-0.460573	0.292933	-1.57228	0.115885	0.27174
FBgn0002440	3.35536	-1.8467	1.30432	-1.41583	0.156824	NA
FBgn0002441	6620.05	-0.426967	0.179591	-2.37744	0.0174331	0.0761257
FBgn0002466	5567.91	-0.646078	0.13587	-4.75512	1.98331e-06	4.06018e-05
FBgn0002521	12531.4	0.624387	0.248493	2.51269	0.0119813	0.0580681
FBgn0002522	3.74028	-0.0564112	1.39546	-0.0404249	0.967754	NA
FBgn0002524	6658.71	-0.386265	0.128116	-3.01497	0.00257004	0.0177103
FBgn0002525	16551.3	-0.189817	0.122083	-1.55481	0.119991	0.277993
FBgn0002526	11679.5	-0.0411742	0.364357	-0.113005	0.910026	0.951523
FBgn0002534	1.44923	-0.0428182	1.81028	-0.0236528	0.98113	NA
FBgn0002535	1.84217	-1.05208	2.22586	-0.472662	0.636454	NA
FBgn0002542	13891.1	-0.151928	0.123021	-1.23497	0.21684	0.404342
FBgn0002543	163.065	-0.708975	0.201381	-3.52057	0.00043062	0.00411125
FBgn0002552	4026.13	-0.33063	0.162272	-2.03751	0.0415992	0.137425
FBgn0002561	4.13758	-0.0410064	1.82095	-0.0225193	0.982034	NA
FBgn0002562	7.62462	-1.12758	1.21625	-0.927102	0.353874	0.547954
FBgn0002563	350.483	-1.99471	0.863177	-2.31089	0.0208389	0.0859924
FBgn0002564	12.8664	-3.36329	0.908616	-3.70156	0.000214279	0.00230098
FBgn0002565	1733.93	-3.08002	1.01839	-3.0244	0.00249125	0.0172808
FBgn0002566	4577.24	0.322764	0.171616	1.88073	0.0600083	0.17643
FBgn0002567	7637.84	-0.126868	0.148959	-0.851701	0.39438	0.586571
FBgn0002569	12.5981	1.43289	1.18703	1.20712	0.227384	0.416244
FBgn0002570	9.86024	-2.45517	1.15251	-2.13028	0.0331486	0.11777
FBgn0002571	8.92172	-0.688244	1.38511	-0.496888	0.619268	0.768804
FBgn0002573	4.43336	-1.19447	1.18671	-1.00654	0.314156	NA
FBgn0002576	9.46452	0.627611	0.778418	0.806265	0.42009	0.609198
FBgn0002577	94.4451	-0.693744	0.353751	-1.96111	0.0498662	0.155404
FBgn0002578	3.97692	-0.553966	1.82493	-0.303555	0.761467	NA
FBgn0002579	109631	0.792773	0.200012	3.96362	7.3822e-05	0.000942956
FBgn0002590	52266.9	0.641453	0.182953	3.50611	0.000454702	0.00431371
FBgn0002592	29.0186	0.338197	0.718219	0.470883	0.637724	0.782312
FBgn0002593	131023	0.0977554	0.132135	0.739817	0.459411	0.642431
FBgn0002609	677.408	1.64097	0.237024	6.92323	4.41455e-12	2.26154e-10
FBgn0002622	84950.9	0.482236	0.148539	3.24654	0.00116819	0.00943717
FBgn0002626	63992.1	0.752968	0.191282	3.93643	8.27027e-05	0.00103152
FBgn0002629	8.21394	-0.787199	1.66396	-0.473088	0.636151	0.781427
FBgn0002631	2.27136	-0.50001	1.67	-0.299408	0.764629	NA
FBgn0002632	4.43293	-5.34755	1.51855	-3.52149	0.000429121	NA
FBgn0002633	29.9636	-0.0483524	0.644575	-0.0750144	0.940203	0.969752
FBgn0002638	23107.9	0.0775158	0.149704	0.517795	0.604601	0.75827
FBgn0002641	3030.13	0.173993	0.150287	1.15774	0.246972	0.439089
FBgn0002643	8049.3	-0.575682	0.192829	-2.98546	0.00283153	0.0190864
FBgn0002645	21410.3	-0.304971	0.163278	-1.8678	0.0617902	0.180256
FBgn0002673	8084.09	-0.274113	0.116011	-2.36283	0.0181361	0.0784778
FBgn0002707	3107.4	-0.120573	0.204045	-0.590913	0.554579	0.719053
FBgn0002709	3263.2	-0.237506	0.243734	-0.974446	0.329835	0.52365
FBgn0002715	1688.41	-0.393051	0.116614	-3.37053	0.000750233	0.00651691
FBgn0002716	143.157	0.351522	0.232516	1.51182	0.13058	0.291839
FBgn0002719	21206.8	-0.0179266	0.157289	-0.113972	0.90926	0.95129
FBgn0002723	2108.26	-0.853773	0.180433	-4.73181	2.22527e-06	4.48536e-05
FBgn0002732	16.9188	-0.203906	0.677635	-0.300908	0.763485	0.867574
FBgn0002733	379.112	1.43688	0.427999	3.35719	0.000787378	0.0067841
FBgn0002734	4.9135	-0.178296	1.14583	-0.155604	0.876345	NA
FBgn0002735	12.519	-1.38576	0.978338	-1.41644	0.156646	0.328657
FBgn0002736	10121.4	0.384326	0.172605	2.22662	0.025973	0.0999518
FBgn0002772	2398.35	1.54212	0.377447	4.08566	4.39518e-05	0.000612178
FBgn0002773	8818.26	1.29528	0.348441	3.71735	0.000201326	0.00218648
FBgn0002774	4732.23	-0.327664	0.261271	-1.25412	0.2098	0.396281
FBgn0002775	3878.53	0.186852	0.138784	1.34635	0.178188	0.356151
FBgn0002778	7157.24	-0.36687	0.189842	-1.9325	0.0532976	0.162335
FBgn0002780	81427.4	0.36127	0.169564	2.13058	0.0331238	0.117721
FBgn0002781	37280.1	-0.309251	0.134868	-2.29299	0.0218487	0.0884903
FBgn0002783	20371.1	-0.328531	0.166448	-1.97378	0.048407	0.152341
FBgn0002787	20682.8	-0.338458	0.154286	-2.1937	0.0282568	0.105832
FBgn0002789	4943.15	1.1627	0.361118	3.21972	0.00128317	0.0101524
FBgn0002791	3828.03	0.0866182	0.130585	0.66331	0.507132	0.682283
FBgn0002838	5.79322	-1.38992	1.09723	-1.26676	0.205242	0.39034
FBgn0002842	1.16388	-1.05854	2.79789	-0.378334	0.705183	NA
FBgn0002855	3.25457	2.48428	1.58012	1.57221	0.115901	NA
FBgn0002862	2.01422	0.689619	1.61535	0.426916	0.66944	NA
FBgn0002865	1.88499	-0.595264	1.75498	-0.339185	0.73447	NA
FBgn0002868	13300.3	1.04193	0.348093	2.99325	0.00276021	0.0186928
FBgn0002869	594.185	3.07217	0.749308	4.10002	4.13117e-05	0.000580797
FBgn0002872	7841.09	-0.273058	0.175802	-1.55321	0.120373	0.278317
FBgn0002873	18000.6	-0.362515	0.249605	-1.45235	0.146404	0.313654
FBgn0002878	4022.04	-0.15535	0.157737	-0.984869	0.324688	0.518691
FBgn0002887	4532.62	-0.24074	0.129059	-1.86534	0.0621331	0.180802
FBgn0002891	3004.54	-0.100254	0.208146	-0.481651	0.630054	0.777535
FBgn0002899	3404.32	-0.457202	0.111018	-4.11827	3.81721e-05	0.000544525
FBgn0002901	2768.9	-0.0218044	0.144504	-0.150891	0.880062	0.934426
FBgn0002905	2919.14	-0.369337	0.27451	-1.34544	0.178483	0.356363
FBgn0002906	6060.57	-0.218473	0.19534	-1.11842	0.263386	0.456666
FBgn0002914	10038.1	0.0776461	0.110466	0.702899	0.482119	0.661771
FBgn0002917	22.6254	-1.03142	0.548109	-1.88178	0.059866	0.176258
FBgn0002921	34734.3	-0.297012	0.187456	-1.58444	0.113094	0.267564
FBgn0002922	2.94257	-0.815403	1.42331	-0.572894	0.566717	NA
FBgn0002924	4302.16	-0.536032	0.120985	-4.43057	9.3983e-06	0.000160316
FBgn0002926	18435.2	-0.686105	0.424804	-1.61511	0.106287	0.256486
FBgn0002930	530.673	0.764689	0.258828	2.95443	0.00313247	0.0205607
FBgn0002931	88.5186	0.253543	0.509194	0.49793	0.618533	0.768374
FBgn0002932	2923	-0.243842	0.118763	-2.05319	0.0400545	0.133881
FBgn0002933	1.12908	-1.5106	2.33427	-0.647141	0.517541	NA
FBgn0002936	2.00647	-0.556093	1.66772	-0.333445	0.738798	NA
FBgn0002937	401.229	2.82808	0.98897	2.85962	0.00424153	0.0261238
FBgn0002938	7.49309	0.518205	1.06525	0.486463	0.626639	0.774669
FBgn0002939	62.7942	2.12845	0.555917	3.82871	0.000128814	0.00148988
FBgn0002940	5.74117	-0.643858	1.457	-0.441907	0.658556	0.79615
FBgn0002941	4.70468	-1.84147	1.20928	-1.52278	0.127814	NA
FBgn0002945	273.103	0.291368	0.189623	1.53656	0.124401	0.284198
FBgn0002948	6682.45	-0.211877	0.104061	-2.03608	0.0417423	0.137725
FBgn0002962	31979.6	0.389069	0.204835	1.89943	0.0575084	0.170995
FBgn0002973	5899.15	-0.4273	0.121341	-3.52147	0.000429153	0.00411125
FBgn0002985	13.6136	0.696045	0.645994	1.07748	0.281267	0.475509
FBgn0002989	1725.78	-0.226859	0.137209	-1.65338	0.0982542	0.244146
FBgn0003002	3.47002	-1.14375	1.44582	-0.791073	0.428901	NA
FBgn0003008	1585.37	0.172499	0.160067	1.07767	0.281182	0.475443
FBgn0003009	131.442	-1.48687	0.274213	-5.4223	5.88365e-08	1.63035e-06
FBgn0003011	2.14426	-1.1529	2.01813	-0.571269	0.567817	NA
FBgn0003015	68446.2	-0.191735	0.24001	-0.798864	0.42437	0.612896
FBgn0003016	7648.03	-0.391807	0.238011	-1.64617	0.0997288	0.246784
FBgn0003023	32322.3	-0.24778	0.250779	-0.988042	0.323132	0.517623
FBgn0003028	29182.5	-0.301094	0.191356	-1.57347	0.11561	0.271314
FBgn0003041	10391.4	-0.123378	0.103543	-1.19156	0.233432	0.423527
FBgn0003042	3201.55	-0.351864	0.169411	-2.07699	0.0378029	0.128982
FBgn0003044	14854.2	-0.378407	0.229895	-1.646	0.0997638	0.246813
FBgn0003046	6.05382	1.43381	1.018	1.40845	0.158996	0.331776
FBgn0003048	8407.9	-0.533317	0.278269	-1.91655	0.0552946	0.1662
FBgn0003053	7435.95	0.483757	0.244573	1.97796	0.0479327	0.151168
FBgn0003057	2.31584	-2.46692	1.66812	-1.47886	0.139178	NA
FBgn0003062	21167.2	-0.389762	0.289575	-1.34598	0.178309	0.356211
FBgn0003065	7.63775	-0.120101	0.942164	-0.127474	0.898565	0.945091
FBgn0003067	3535.36	1.39229	0.195034	7.13869	9.42221e-13	5.29155e-11
FBgn0003068	466.501	-0.648561	0.234597	-2.76458	0.00569965	0.0329069
FBgn0003071	6945.25	-0.296852	0.125251	-2.37006	0.0177854	0.0773745
FBgn0003074	12111.3	0.0275796	0.123106	0.22403	0.822734	0.902198
FBgn0003076	9854.06	0.038853	0.138795	0.279931	0.77953	0.876027
FBgn0003079	4476.15	0.115743	0.145929	0.793148	0.427691	0.615206
FBgn0003082	3443.57	-0.759528	0.187432	-4.05229	5.07188e-05	0.000689959
FBgn0003087	5050.53	0.165907	0.355401	0.466817	0.640631	0.784159
FBgn0003089	584.489	-0.545022	0.272081	-2.00316	0.0451605	0.145295
FBgn0003090	197.346	-1.53978	0.251934	-6.11182	9.84994e-10	3.68128e-08
FBgn0003091	1008.82	0.253147	0.146422	1.72889	0.0838293	0.219819
FBgn0003093	3598.49	-0.533763	0.243859	-2.18881	0.0286103	0.106775
FBgn0003114	1989.03	0.371524	0.225203	1.64973	0.0989987	0.245208
FBgn0003116	1632.72	-0.113433	0.114804	-0.988055	0.323126	0.517623
FBgn0003117	24.4467	-1.29633	0.609515	-2.12682	0.0334352	0.118427
FBgn0003118	1595.93	-0.171228	0.183235	-0.934471	0.350061	0.544078
FBgn0003124	29903.6	-0.154302	0.124372	-1.24065	0.214735	0.401592
FBgn0003129	96.4194	0.549344	0.344792	1.59326	0.111101	0.264218
FBgn0003130	5.67988	-2.45672	1.2733	-1.92941	0.0536801	0.163122
FBgn0003132	3.5784	-1.77732	1.67668	-1.06003	0.289132	NA
FBgn0003134	11043.8	-0.0167104	0.163141	-0.102429	0.918416	0.956771
FBgn0003137	4353.67	0.955945	0.27818	3.43643	0.00058943	0.00534203
FBgn0003139	7311.48	0.0529452	0.116074	0.456132	0.648295	0.789376
FBgn0003140	2.35549	-1.91033	1.64824	-1.15901	0.246451	NA
FBgn0003141	4294.89	-0.0313088	0.10264	-0.305035	0.760339	0.865918
FBgn0003145	6.33086	-1.706	1.05993	-1.60953	0.1075	0.258226
FBgn0003149	3830.33	0.706881	0.246744	2.86484	0.00417225	0.0258507
FBgn0003159	9210.05	-0.697248	0.202052	-3.45084	0.000558855	0.00512137
FBgn0003162	255.531	-0.207328	0.19514	-1.06246	0.288028	0.482821
FBgn0003165	17583.1	-0.334547	0.197802	-1.69132	0.0907754	0.231023
FBgn0003169	8033.92	0.2012	0.108292	1.85794	0.0631769	0.182728
FBgn0003174	979.209	-0.0996715	0.239013	-0.417013	0.676669	0.809031
FBgn0003175	5316.18	-0.368291	0.235196	-1.56589	0.117375	0.273866
FBgn0003187	6970.48	-0.17606	0.146637	-1.20065	0.229888	0.419293
FBgn0003189	10143.1	-0.419905	0.378345	-1.10985	0.267065	0.460242
FBgn0003204	14294.7	0.0683938	0.20009	0.341815	0.73249	0.847204
FBgn0003205	11299.5	0.117631	0.0971639	1.21065	0.22603	0.414674
FBgn0003206	4552.52	0.106053	0.165172	0.642079	0.520822	0.693945
FBgn0003209	4223.79	-0.488179	0.149148	-3.2731	0.00106373	0.00868012
FBgn0003210	9974.26	0.0359485	0.170721	0.210569	0.833224	0.908578
FBgn0003218	5944.57	-0.450322	0.134471	-3.34883	0.000811541	0.00696308
FBgn0003227	784.838	-0.579341	0.145317	-3.98674	6.69874e-05	0.000870671
FBgn0003231	16039.1	0.0372284	0.13172	0.282634	0.777458	0.875575
FBgn0003248	5.43102	-1.95425	0.971448	-2.01169	0.0442526	0.14335
FBgn0003249	1.34939	-3.08613	2.05196	-1.50399	0.132584	NA
FBgn0003250	8.88277	-0.911321	0.936666	-0.972941	0.330582	0.524279
FBgn0003254	9.7655	-2.10022	0.903169	-2.32539	0.0200511	0.0837111
FBgn0003255	185.024	0.426303	0.332787	1.28101	0.20019	0.38428
FBgn0003256	12263	0.766115	0.217496	3.52243	0.000427615	0.0041012
FBgn0003257	9301.77	0.0974302	0.247943	0.392954	0.694354	0.821553
FBgn0003261	51982.3	-0.0924093	0.234379	-0.394273	0.69338	0.821233
FBgn0003267	7.41226	-1.70785	1.00173	-1.7049	0.0882135	0.226952
FBgn0003268	5779.28	-0.381421	0.216488	-1.76185	0.0780941	0.209917
FBgn0003270	6.23942	-2.62968	1.84874	-1.42242	0.154905	0.326211
FBgn0003274	143465	0.586433	0.220339	2.66151	0.00777912	0.0418526
FBgn0003275	4938.35	0.351933	0.187566	1.87632	0.0606118	0.177443
FBgn0003277	14195.6	-0.475151	0.250735	-1.89503	0.0580886	0.172329
FBgn0003278	4682.74	0.178063	0.27508	0.647312	0.51743	0.691179
FBgn0003279	130853	0.113262	0.170509	0.664256	0.506526	0.68173
FBgn0003285	1678.75	-1.55817	0.259514	-6.00418	1.923e-09	6.86917e-08
FBgn0003292	1461.04	-0.54655	0.166684	-3.27896	0.00104191	0.00856189
FBgn0003295	52.3366	2.54125	0.406496	6.25161	4.06241e-10	1.59788e-08
FBgn0003300	6.64605	-0.451558	0.969295	-0.465862	0.641314	0.784244
FBgn0003301	1171.8	-0.647727	0.207074	-3.12799	0.00176006	0.0132232
FBgn0003302	1999.05	0.359744	0.170195	2.11372	0.0345395	0.121069
FBgn0003308	290.81	2.32208	0.264205	8.78893	1.5099e-18	1.40327e-16
FBgn0003310	9828.43	-0.299569	0.231204	-1.29569	0.195082	0.378278
FBgn0003312	470.556	0.100388	0.243746	0.411856	0.680445	0.811404
FBgn0003313	7.15992	-0.529639	1.54636	-0.342506	0.73197	0.846882
FBgn0003317	4170.71	0.0878299	0.104047	0.84414	0.398591	0.590077
FBgn0003319	11.4371	-1.18587	0.873731	-1.35725	0.174702	0.351614
FBgn0003321	5534.01	-0.0393805	0.147551	-0.266894	0.789551	0.88155
FBgn0003326	45.981	0.675576	0.827244	0.816658	0.414124	0.603961
FBgn0003330	3006.2	-0.011516	0.157275	-0.073222	0.941629	0.970618
FBgn0003334	8039.12	-0.327222	0.160122	-2.04358	0.0409948	0.13635
FBgn0003339	5.91906	-2.14148	0.967668	-2.21303	0.0268956	0.102287
FBgn0003345	6652.35	0.434224	0.134993	3.21664	0.00129702	0.0102262
FBgn0003346	12676.4	0.0781464	0.108838	0.718003	0.472755	0.653531
FBgn0003353	679.948	-0.162922	0.207881	-0.783728	0.4332	0.620071
FBgn0003356	19.307	-1.70359	1.43244	-1.18929	0.234325	0.424436
FBgn0003357	23.1612	-0.0459083	0.854699	-0.0537128	0.957164	0.977454
FBgn0003358	5.9638	0.306494	1.09298	0.280421	0.779154	0.876027
FBgn0003360	137418	-0.00717397	0.139265	-0.0515132	0.958917	0.97819
FBgn0003366	1710.9	1.33296	0.328812	4.05388	5.03756e-05	0.00068707
FBgn0003371	13888.8	0.154405	0.116057	1.33043	0.183378	0.362886
FBgn0003372	13.4368	-1.58293	0.793343	-1.99526	0.046014	0.147329
FBgn0003373	2.37354	-0.247374	1.96389	-0.125961	0.899763	NA
FBgn0003374	1.73825	0.135089	1.42365	0.0948897	0.924402	NA
FBgn0003380	51.5228	-0.800127	0.616919	-1.29697	0.194641	0.377879
FBgn0003382	12.7739	-1.14226	0.941086	-1.21377	0.224837	0.41329
FBgn0003386	63.6014	0.606992	0.403793	1.50322	0.132781	0.294502
FBgn0003388	213.197	0.101255	0.308942	0.327749	0.743102	0.855263
FBgn0003390	166.489	0.263393	0.276067	0.954089	0.340038	0.533794
FBgn0003391	14994.8	-0.115583	0.177658	-0.650592	0.51531	0.689136
FBgn0003392	12335.3	-0.0786328	0.190198	-0.413425	0.679295	0.810677
FBgn0003396	4837.59	-0.39148	0.281476	-1.39081	0.164283	0.338076
FBgn0003401	4114.47	-0.430507	0.141947	-3.03288	0.00242232	0.0169143
FBgn0003410	9071.18	-0.16711	0.0969972	-1.72283	0.0849194	0.221703
FBgn0003411	53.4325	-1.57189	0.53554	-2.93515	0.0033339	0.0216127
FBgn0003415	19834.3	-0.611772	0.279544	-2.18846	0.0286358	0.106832
FBgn0003416	5359.76	-0.0891359	0.198616	-0.448784	0.653587	0.792515
FBgn0003423	14803.6	-0.242069	0.165375	-1.46376	0.14326	0.309254
FBgn0003429	55.4734	-0.90935	0.583794	-1.55765	0.119315	0.276917
FBgn0003430	3.62735	-1.77521	1.33364	-1.33111	0.183154	NA
FBgn0003435	4153.8	0.0173135	0.195079	0.0887511	0.92928	0.96331
FBgn0003444	4292.21	-0.0635597	0.165753	-0.38346	0.701379	0.82707
FBgn0003447	12411.2	-0.100629	0.152563	-0.659587	0.509519	0.684617
FBgn0003448	1.67295	-0.563606	1.86161	-0.302752	0.762079	NA
FBgn0003449	7288.97	0.264131	0.162563	1.62479	0.104207	0.25368
FBgn0003450	658.027	-0.0975068	0.132174	-0.737718	0.460686	0.643196
FBgn0003459	3088.38	-0.272202	0.208806	-1.30361	0.192366	0.375089
FBgn0003460	114.371	0.429084	0.287709	1.49138	0.135862	0.299123
FBgn0003462	13645.9	0.20978	0.129321	1.62217	0.104767	0.254265
FBgn0003463	683.09	-0.184286	0.197668	-0.932298	0.351182	0.545176
FBgn0003464	8029.5	-0.407431	0.16783	-2.42764	0.0151974	0.0687353
FBgn0003475	9072.95	-0.598919	0.214787	-2.78843	0.0052964	0.0310789
FBgn0003479	2196.77	-0.252756	0.173429	-1.45741	0.145005	0.311872
FBgn0003480	639.868	-0.24164	0.203611	-1.18678	0.235316	0.425644
FBgn0003482	504.228	0.0752433	0.268863	0.279857	0.779587	0.876027
FBgn0003483	5835.45	-1.17076	0.182476	-6.41597	1.39925e-10	5.94937e-09
FBgn0003486	1510.31	-0.45719	0.265849	-1.71973	0.0854809	0.222704
FBgn0003495	4935.03	-0.150978	0.132276	-1.14139	0.253709	0.446232
FBgn0003499	48.2253	-0.224098	0.344058	-0.651338	0.514829	0.688755
FBgn0003502	14390.8	-0.390803	0.123582	-3.1623	0.00156529	0.0119728
FBgn0003507	6095.6	0.192003	0.155133	1.23767	0.215839	0.403263
FBgn0003511	1704.49	0.290189	0.228919	1.26765	0.204924	0.389875
FBgn0003512	2631.68	0.271643	0.1871	1.45186	0.146542	0.313686
FBgn0003513	11.1068	-2.14846	0.840234	-2.55698	0.0105586	0.052904
FBgn0003514	12988	0.561534	0.198688	2.8262	0.00471034	0.0284397
FBgn0003515	99.8667	1.03542	0.510346	2.02886	0.0424725	0.139413
FBgn0003517	142105	0.563709	0.158123	3.56501	0.000363841	0.00357108
FBgn0003520	14670.9	-0.370269	0.178894	-2.06976	0.0384745	0.130468
FBgn0003525	18233.6	-0.737149	0.142733	-5.16452	2.41058e-07	5.99904e-06
FBgn0003527	1868.59	0.430163	0.189518	2.26977	0.0232215	0.0921662
FBgn0003545	4421.66	-0.344401	0.146229	-2.35522	0.0185119	0.0795794
FBgn0003557	13448.6	-0.198301	0.138168	-1.43521	0.151227	0.320712
FBgn0003559	3335.87	0.0573333	0.164275	0.349009	0.727083	0.844918
FBgn0003567	11483	-0.294096	0.0960604	-3.06158	0.00220176	0.0157513
FBgn0003575	6315.05	-0.576192	0.17262	-3.33793	0.000844061	0.00717946
FBgn0003598	11649.9	-0.340585	0.145448	-2.34163	0.0192	0.0813996
FBgn0003607	19650.6	0.195634	0.154113	1.26942	0.20429	0.389265
FBgn0003612	13871.8	-0.102939	0.126315	-0.81494	0.415107	0.605143
FBgn0003638	9893.63	-0.452372	0.229326	-1.97262	0.0485392	0.152577
FBgn0003651	55.5878	-0.746948	0.437931	-1.70563	0.0880772	0.226657
FBgn0003654	11755.3	-0.113772	0.123123	-0.924056	0.355457	0.549376
FBgn0003655	20954.4	-0.0299192	0.12242	-0.244398	0.806922	0.892031
FBgn0003656	18403	-0.194062	0.165049	-1.17578	0.239682	0.430354
FBgn0003660	11266.1	0.434816	0.115425	3.76709	0.000165159	0.00183162
FBgn0003676	30009.7	0.167903	0.130453	1.28707	0.198069	0.381603
FBgn0003683	6.49421	-3.12164	1.71558	-1.81958	0.0688227	0.193826
FBgn0003687	2784.26	0.120086	0.127425	0.942406	0.345985	0.539905
FBgn0003701	5305.95	-0.173519	0.103275	-1.68017	0.0929244	0.234872
FBgn0003710	40.4177	-0.483362	0.408052	-1.18456	0.236191	0.426642
FBgn0003714	5562.84	0.341727	0.214428	1.59367	0.11101	0.264218
FBgn0003716	5604.77	-0.15547	0.183787	-0.845929	0.397592	0.588886
FBgn0003719	46.3366	0.718475	0.420979	1.70668	0.0878819	0.226537
FBgn0003720	3.39465	-1.56233	1.42352	-1.09752	0.272416	NA
FBgn0003721	41297.6	0.0541269	0.110274	0.49084	0.62354	0.772272
FBgn0003731	3501.54	-0.120881	0.220643	-0.547857	0.58379	0.74135
FBgn0003733	4552.39	-0.473933	0.144955	-3.26952	0.00107728	0.00877707
FBgn0003741	709.646	0.0153331	0.141912	0.108046	0.913959	0.953758
FBgn0003742	4443.85	0.133781	0.106859	1.25194	0.210592	0.396975
FBgn0003744	10306.6	-0.0914481	0.139582	-0.655158	0.512366	0.68686
FBgn0003747	4.66646	-1.45225	1.02303	-1.41955	0.155738	NA
FBgn0003748	15094.6	0.260261	0.13061	1.99267	0.0462981	0.147743
FBgn0003751	445.281	0.473595	0.204067	2.32078	0.0202985	0.0844592
FBgn0003861	4.76968	-0.417403	1.26884	-0.328963	0.742184	NA
FBgn0003862	9127.82	0.047287	0.328844	0.143798	0.88566	0.937432
FBgn0003863	10.1151	-0.377256	1.25819	-0.299841	0.764299	0.868059
FBgn0003865	2.12355	0.78283	2.29359	0.341312	0.732869	NA
FBgn0003866	232.674	-1.47046	0.226459	-6.49326	8.39989e-11	3.69103e-09
FBgn0003867	245.923	0.407589	0.16116	2.5291	0.0114355	0.056198
FBgn0003870	16735.9	-0.42682	0.212168	-2.01171	0.0442504	0.14335
FBgn0003882	4738.33	-0.281316	0.146985	-1.91391	0.0556314	0.166974
FBgn0003884	80530.6	-0.315807	0.106302	-2.97085	0.00296975	0.0198021
FBgn0003885	11452	0.00478173	0.173595	0.0275453	0.978025	0.988187
FBgn0003886	3.40492	-1.39072	1.34716	-1.03234	0.301915	NA
FBgn0003888	12499.1	0.48778	0.139208	3.50396	0.000458397	0.00434484
FBgn0003889	23.5659	-2.12783	0.668876	-3.18121	0.00146663	0.0113337
FBgn0003890	1655.52	0.215873	0.153898	1.4027	0.160705	0.333939
FBgn0003891	23473.7	-0.312103	0.318146	-0.981007	0.326589	0.520621
FBgn0003892	379.04	-0.197719	0.225768	-0.875761	0.38116	0.572913
FBgn0003896	3.63263	-0.976648	1.21519	-0.8037	0.42157	NA
FBgn0003900	4.9738	-3.60793	1.51765	-2.37731	0.0174393	NA
FBgn0003941	67450.8	0.470848	0.0944047	4.98755	6.11494e-07	1.40216e-05
FBgn0003942	137326	0.622146	0.162775	3.82211	0.000132312	0.00152196
FBgn0003943	47928.2	0.107418	0.123281	0.871327	0.383576	0.575145
FBgn0003944	38.4791	-1.10775	0.551903	-2.00715	0.0447335	0.144507
FBgn0003950	203.292	-1.89364	0.251306	-7.53519	4.87629e-14	3.14177e-12
FBgn0003961	729.014	-0.67225	1.38358	-0.485876	0.627055	0.774842
FBgn0003963	3469.17	0.0709694	0.171772	0.41316	0.67949	0.810817
FBgn0003964	8557.6	-0.245388	0.1233	-1.99018	0.0465715	0.14839
FBgn0003965	34.2922	-0.0138415	0.545215	-0.0253872	0.979746	0.989165
FBgn0003969	7378.82	0.04084	0.13885	0.29413	0.768658	0.870814
FBgn0003975	6.41547	-1.47598	1.09669	-1.34586	0.178348	0.356222
FBgn0003977	2079.38	-0.462312	0.25445	-1.81691	0.0692315	0.194455
FBgn0003978	2774.61	0.370445	0.162582	2.27851	0.022696	0.090905
FBgn0003979	175127	-0.503269	0.270419	-1.86107	0.0627346	0.18205
FBgn0003980	82947.6	-1.05517	0.405457	-2.60241	0.00925703	0.0477727
FBgn0003983	219384	-0.662149	0.274289	-2.41406	0.0157759	0.0705615
FBgn0003984	166.982	-1.02069	0.265241	-3.84815	0.000119014	0.00139965
FBgn0003996	91.9748	0.38373	0.317817	1.20739	0.227281	0.416126
FBgn0003997	3413.99	1.2684	0.13591	9.33263	1.03276e-20	1.16624e-18
FBgn0004003	1412.1	0.0158642	0.247239	0.0641654	0.948838	0.973306
FBgn0004034	64.8353	2.35878	0.633815	3.72156	0.000197994	0.00215474
FBgn0004045	270770	0.191854	0.166149	1.15471	0.248211	0.44062
FBgn0004047	74745.7	-0.721713	0.289362	-2.49415	0.0126258	0.0601685
FBgn0004049	9258.35	-0.339295	0.133581	-2.53999	0.0110855	0.0548634
FBgn0004050	5517.86	-0.328006	0.0952173	-3.44481	0.000571455	0.00520956
FBgn0004052	7.90999	-0.207433	1.24833	-0.166169	0.868024	0.928782
FBgn0004053	86.4557	-0.490956	0.393919	-1.24634	0.212641	0.399277
FBgn0004054	2.2638	-0.142768	1.84376	-0.0774331	0.938279	NA
FBgn0004055	1455.36	-0.275378	0.136466	-2.01793	0.0435986	0.142108
FBgn0004057	1864.27	0.226945	0.153666	1.47687	0.139709	0.304594
FBgn0004066	22913.2	0.0128308	0.17594	0.072927	0.941864	0.970618
FBgn0004087	2552.65	1.37965	0.241902	5.70334	1.17483e-08	3.66114e-07
FBgn0004101	2235.72	-0.000403271	0.143036	-0.00281936	0.99775	0.998667
FBgn0004102	6.83304	-1.44301	0.914397	-1.5781	0.114544	0.269898
FBgn0004103	29119.5	0.206701	0.134841	1.53292	0.125294	0.28537
FBgn0004106	9528.29	0.202565	0.222368	0.910947	0.362323	0.555573
FBgn0004107	5136.74	0.444874	0.138632	3.20902	0.00133188	0.010454
FBgn0004108	2226.86	-0.124702	0.109112	-1.14288	0.253088	0.445375
FBgn0004110	2.6972	-2.01647	1.9042	-1.05896	0.28962	NA
FBgn0004117	5693.7	1.36859	0.356235	3.84182	0.000122127	0.0014292
FBgn0004118	18.6408	-3.99155	0.703645	-5.67268	1.4058e-08	4.35509e-07
FBgn0004132	4391.25	0.198667	0.201814	0.984407	0.324916	0.518845
FBgn0004133	2111.78	0.334817	0.157255	2.12914	0.0332431	0.117985
FBgn0004143	3.09829	2.41577	2.19904	1.09856	0.271962	NA
FBgn0004167	14115.9	-0.402652	0.300327	-1.34071	0.180014	0.358389
FBgn0004168	11.6638	-1.44355	0.744052	-1.94012	0.0523647	0.160377
FBgn0004169	10468.6	0.965662	0.300827	3.21002	0.00132725	0.0104254
FBgn0004170	11.0338	1.16844	1.50754	0.775064	0.438302	0.623296
FBgn0004171	2.35642	-0.342637	1.45621	-0.235293	0.813981	NA
FBgn0004173	1.11782	-0.269315	2.37398	-0.113445	0.909678	NA
FBgn0004177	44304.7	0.057289	0.146229	0.391775	0.695224	0.822289
FBgn0004179	10515.4	-0.188685	0.125751	-1.50047	0.133494	0.295334
FBgn0004181	3.41307	-2.19037	1.35032	-1.62211	0.104779	NA
FBgn0004197	16.9629	-1.86595	0.788479	-2.36652	0.0179562	0.0779238
FBgn0004198	1447.99	-0.29152	0.364291	-0.800238	0.423573	0.612385
FBgn0004227	9886.33	-0.540143	0.219557	-2.46015	0.0138879	0.0644503
FBgn0004228	18.245	-0.0499297	0.721822	-0.0691718	0.944853	0.971666
FBgn0004237	36962.6	-0.65416	0.274694	-2.38141	0.0172463	0.07553
FBgn0004240	14.4076	-0.457624	1.16394	-0.393167	0.694196	0.821551
FBgn0004242	12.1201	-1.94239	0.927964	-2.09317	0.0363339	0.125396
FBgn0004244	7.93549	-0.527748	1.05587	-0.499822	0.617201	0.767627
FBgn0004359	1806.36	-0.638691	0.130178	-4.90628	9.28223e-07	2.03937e-05
FBgn0004360	240.173	1.52769	0.232186	6.57961	4.71694e-11	2.1632e-09
FBgn0004362	80300.5	0.1842	0.164654	1.11872	0.263262	0.456666
FBgn0004363	69075.2	-0.250287	0.151972	-1.64693	0.0995726	0.246456
FBgn0004364	2596.68	0.230915	0.286306	0.806532	0.419936	0.609198
FBgn0004367	2245.3	-0.348049	0.226528	-1.53645	0.124428	0.284198
FBgn0004368	7554.49	-0.364767	0.147282	-2.47665	0.013262	0.0621777
FBgn0004369	4023.79	-0.336161	0.223856	-1.50168	0.133179	0.294947
FBgn0004370	10035.4	-0.0706188	0.183561	-0.384717	0.700447	0.826688
FBgn0004372	14.3292	-2.91213	0.730698	-3.98541	6.73639e-05	0.000874482
FBgn0004373	12171	-0.203167	0.194574	-1.04416	0.29641	0.491847
FBgn0004374	2760.96	-0.675358	0.114185	-5.91461	3.32667e-09	1.15303e-07
FBgn0004378	5873.01	-0.266603	0.104877	-2.54205	0.0110205	0.0546186
FBgn0004379	7111.2	-0.107201	0.163467	-0.655795	0.511956	0.686715
FBgn0004380	2369.46	-0.0875992	0.14571	-0.601187	0.547715	0.71437
FBgn0004381	4515.28	-0.224542	0.179838	-1.24858	0.211819	0.398303
FBgn0004387	5666.46	-0.291059	0.170775	-1.70434	0.0883183	0.22705
FBgn0004389	6.18492	-1.87277	1.27581	-1.46791	0.142128	0.30814
FBgn0004390	6783.58	-0.159852	0.152283	-1.0497	0.293854	0.489384
FBgn0004391	6424.78	-0.400487	0.236967	-1.69005	0.0910179	0.231517
FBgn0004394	10.6481	-0.662914	1.01324	-0.65425	0.512951	0.687469
FBgn0004395	6598.05	0.0872368	0.149903	0.581957	0.560596	0.724422
FBgn0004396	3434.25	-0.208799	0.275688	-0.757373	0.448826	0.63244
FBgn0004397	8369.06	0.0405011	0.144975	0.279367	0.779963	0.876088
FBgn0004400	2098.67	0.584677	0.181382	3.22345	0.00126657	0.0100616
FBgn0004401	32922.4	-0.459768	0.200127	-2.29739	0.0215967	0.0879445
FBgn0004403	70718.4	0.394076	0.256086	1.53884	0.123842	0.283538
FBgn0004404	21196.5	0.967483	0.144474	6.69658	2.13353e-11	1.00477e-09
FBgn0004406	2643.38	-0.457009	0.180987	-2.52509	0.0115668	0.0567109
FBgn0004414	1.36749	-0.273993	1.7636	-0.15536	0.876538	NA
FBgn0004419	189488	0.190779	0.126034	1.51371	0.130098	0.291258
FBgn0004425	1.50562	-3.5226	2.26396	-1.55594	0.119721	NA
FBgn0004427	5.77945	0.662266	1.17049	0.565805	0.571527	0.732639
FBgn0004431	13.0961	-1.06468	0.897754	-1.18593	0.235649	0.426026
FBgn0004432	87633.5	0.228189	0.179226	1.27319	0.20295	0.387877
FBgn0004435	11150.2	0.302012	0.125802	2.4007	0.0163639	0.0727885
FBgn0004436	8415.8	0.0626182	0.12798	0.48928	0.624644	0.773286
FBgn0004449	2910.69	-0.836796	0.179317	-4.66657	3.06273e-06	5.97859e-05
FBgn0004456	2894.15	0.262161	0.166744	1.57224	0.115895	0.27174
FBgn0004463	3066.16	-0.0589156	0.212936	-0.276682	0.782024	0.877531
FBgn0004465	4992.22	0.491819	0.137908	3.56628	0.000362078	0.00356059
FBgn0004507	33137.4	-0.548244	0.151805	-3.61151	0.000304415	0.00308588
FBgn0004509	9562.81	-0.224161	0.104161	-2.15205	0.0313932	0.113726
FBgn0004510	3896.94	-0.0689541	0.132667	-0.519753	0.603236	0.757344
FBgn0004511	6.72919	-0.766135	0.864354	-0.886367	0.37542	0.568045
FBgn0004512	131.999	-0.416274	0.379514	-1.09686	0.272702	0.46674
FBgn0004513	116.04	0.708613	0.322744	2.19559	0.0281214	0.105438
FBgn0004514	60.1735	0.532147	0.426162	1.2487	0.211777	0.398295
FBgn0004516	4.90621	-1.19881	1.01348	-1.18287	0.236863	NA
FBgn0004552	2.15256	-0.101522	1.70971	-0.0593795	0.95265	NA
FBgn0004554	5.71043	-0.972343	1.03193	-0.942254	0.346063	0.539928
FBgn0004556	6627.78	0.0794276	0.122745	0.647094	0.517571	0.691265
FBgn0004567	4.67426	-1.57616	1.28669	-1.22497	0.220586	NA
FBgn0004569	766.687	0.106465	0.185453	0.57408	0.565914	0.728588
FBgn0004573	60.4154	2.16758	0.518817	4.17793	2.9417e-05	0.000435122
FBgn0004574	5309.5	0.139466	0.136056	1.02506	0.305334	0.499862
FBgn0004575	62.445	-0.740818	0.329937	-2.24533	0.0247468	0.0962917
FBgn0004577	9.91001	0.256389	0.84126	0.304768	0.760543	0.865918
FBgn0004580	36.4818	0.832026	0.669635	1.24251	0.214049	0.40099
FBgn0004581	81.7769	0.212484	0.317727	0.668762	0.503647	0.679235
FBgn0004583	1717.4	-0.437142	0.297843	-1.46769	0.142188	0.308187
FBgn0004584	10532.6	-0.133053	0.117821	-1.12928	0.258779	0.451358
FBgn0004587	17461.3	-0.230763	0.134423	-1.7167	0.0860344	0.223536
FBgn0004592	1.97406	-2.43286	1.87442	-1.29792	0.194314	NA
FBgn0004595	45.5372	-1.1264	0.597021	-1.8867	0.0592001	0.174689
FBgn0004597	1324.64	0.437555	0.169122	2.58721	0.00967573	0.0494399
FBgn0004598	25367.9	-0.165346	0.185157	-0.893007	0.371853	0.564867
FBgn0004606	3374.95	-1.29493	0.20674	-6.26359	3.76217e-10	1.48535e-08
FBgn0004607	102.066	0.0355171	0.301337	0.117865	0.906175	0.949575
FBgn0004611	5202.68	-0.166374	0.174731	-0.952172	0.34101	0.534779
FBgn0004618	3.97713	-2.07471	1.21762	-1.70391	0.0883971	NA
FBgn0004619	3.84044	-1.89686	1.21291	-1.5639	0.117841	NA
FBgn0004620	58.1602	1.05686	0.483213	2.18715	0.0287313	0.107037
FBgn0004622	25.3911	-3.48444	0.592474	-5.88117	4.07385e-09	1.38011e-07
FBgn0004623	1.66412	-0.808627	1.49807	-0.53978	0.589349	NA
FBgn0004629	3064.31	0.995072	0.371469	2.67874	0.00738988	0.0402534
FBgn0004635	213.126	0.9505	0.315962	3.00827	0.00262737	0.0180462
FBgn0004636	18891.6	0.035843	0.130237	0.275213	0.783153	0.878027
FBgn0004638	8848.61	0.487719	0.150946	3.23108	0.00123324	0.00985021
FBgn0004643	7571.48	-0.2432	0.143495	-1.69483	0.0901075	0.229966
FBgn0004644	36.8284	0.466768	0.557486	0.837273	0.402439	0.593957
FBgn0004646	7087.56	0.32484	0.206831	1.57056	0.116285	0.272187
FBgn0004647	10019.1	-0.64143	0.267216	-2.40042	0.0163764	0.0728134
FBgn0004648	10165.5	-0.0910959	0.181969	-0.500611	0.616645	0.767299
FBgn0004649	105793	-0.442877	0.292804	-1.51254	0.130398	0.291656
FBgn0004650	16103.6	-0.463127	0.331397	-1.3975	0.162264	0.335686
FBgn0004652	893.529	-0.609317	0.251815	-2.4197	0.0155334	0.0698172
FBgn0004654	14402.4	-0.311931	0.141779	-2.20012	0.0277981	0.104685
FBgn0004655	16655.2	-0.538323	0.187398	-2.87262	0.00407081	0.0253655
FBgn0004656	26579.9	-0.957578	0.270968	-3.53391	0.000409457	0.00396089
FBgn0004657	11828.5	0.105946	0.128668	0.823405	0.410278	0.600664
FBgn0004666	3664.91	-0.279546	0.165438	-1.68973	0.0910794	0.231599
FBgn0004687	19914.6	0.507363	0.201974	2.51202	0.0120044	0.0581236
FBgn0004698	16937.8	-0.291048	0.162679	-1.78909	0.0735995	0.201899
FBgn0004777	12.4681	-0.209326	0.71478	-0.292854	0.769634	0.871355
FBgn0004778	1.61983	-1.71102	3.01585	-0.567341	0.570482	NA
FBgn0004779	1.7609	-3.59127	1.92249	-1.86803	0.0617582	NA
FBgn0004780	1.16513	-1.39219	2.8735	-0.484494	0.628035	NA
FBgn0004781	1.12026	-0.440577	2.24996	-0.195815	0.844755	NA
FBgn0004782	1.51751	-4.29458	2.44077	-1.75952	0.0784885	NA
FBgn0004783	1.75695	-3.43725	2.6837	-1.28079	0.200268	NA
FBgn0004784	3.47712	-1.48199	1.17212	-1.26437	0.206097	NA
FBgn0004795	21261	-0.641653	0.148381	-4.32436	1.52979e-05	0.000245655
FBgn0004797	3116.2	0.58466	0.15839	3.69128	0.000223129	0.00237899
FBgn0004811	4757.71	-0.123938	0.150484	-0.823592	0.410171	0.600664
FBgn0004828	43587.9	0.0767814	0.179905	0.426788	0.669534	0.803921
FBgn0004832	2126.28	0.30497	0.133829	2.2788	0.0226787	0.0908743
FBgn0004837	2364.64	-0.00520209	0.101892	-0.0510551	0.959282	0.97819
FBgn0004838	122082	-0.238029	0.167241	-1.42327	0.154657	0.32582
FBgn0004839	107.321	-0.184458	0.239481	-0.770241	0.441157	0.626292
FBgn0004841	4.21736	-1.09263	1.07415	-1.0172	0.309057	NA
FBgn0004842	3.58358	-2.62207	1.66412	-1.57565	0.115107	NA
FBgn0004852	273.189	0.328749	0.215318	1.52681	0.126809	0.286762
FBgn0004854	1.89567	-1.60057	1.78089	-0.898747	0.368787	NA
FBgn0004855	2222.81	-0.0894479	0.158637	-0.563854	0.572854	0.733582
FBgn0004856	8159.77	-0.208693	0.107906	-1.93403	0.0531098	0.161904
FBgn0004858	501.095	0.435103	0.155673	2.79499	0.0051902	0.0306567
FBgn0004859	1612.5	0.698028	0.188726	3.69863	0.000216767	0.00232295
FBgn0004860	2437.95	-0.606539	0.235436	-2.57624	0.0099881	0.0507475
FBgn0004861	800.894	0.186786	0.278458	0.67079	0.502354	0.67794
FBgn0004862	3.72916	-1.29871	1.20125	-1.08113	0.279641	NA
FBgn0004863	3.16941	-2.46012	1.60956	-1.52844	0.126403	NA
FBgn0004864	6272.62	-0.48929	0.172491	-2.83662	0.00455939	0.0276944
FBgn0004865	216.264	-0.247545	0.261299	-0.947362	0.343454	0.53702
FBgn0004867	121769	-0.0074101	0.195874	-0.037831	0.969822	0.983495
FBgn0004868	33281.6	-0.0820088	0.116707	-0.70269	0.482249	0.66183
FBgn0004870	38.4255	0.0798792	0.464531	0.171957	0.863471	0.926364
FBgn0004872	16933.2	0.0325993	0.23484	0.138815	0.889596	0.939704
FBgn0004875	23936.6	-0.485896	0.209786	-2.31615	0.0205501	0.0851351
FBgn0004876	9766.34	-0.649298	0.178204	-3.64357	0.000268882	0.00278481
FBgn0004878	115.765	-0.0980179	0.276002	-0.355135	0.722489	0.841381
FBgn0004880	14.2742	-1.31889	0.835034	-1.57945	0.114233	0.269529
FBgn0004882	27321.4	-0.582562	0.314841	-1.85033	0.0642653	0.185051
FBgn0004885	1249.39	0.442025	0.201541	2.19322	0.0282914	0.105924
FBgn0004888	15821.1	0.206089	0.149949	1.37439	0.16932	0.344354
FBgn0004889	24225.2	-0.318963	0.158428	-2.0133	0.044083	0.143154
FBgn0004892	26.9145	0.907396	0.659779	1.3753	0.169037	0.34397
FBgn0004893	969.384	-0.244448	0.224452	-1.08909	0.276115	0.470205
FBgn0004895	2.30207	-2.35474	1.71594	-1.37228	0.169976	NA
FBgn0004896	5.69731	-1.47579	1.10498	-1.33558	0.181686	0.360253
FBgn0004897	2.5041	-1.27958	1.73013	-0.739586	0.459551	NA
FBgn0004898	1.53237	1.27036	2.05616	0.61783	0.536687	NA
FBgn0004901	6121.69	0.0451659	0.149569	0.301972	0.762673	0.867275
FBgn0004903	3756.27	-0.541478	0.114182	-4.74224	2.11365e-06	4.30186e-05
FBgn0004907	66834.1	0.306329	0.0930909	3.29065	0.000999578	0.00829192
FBgn0004908	1336.14	0.750078	0.184149	4.07321	4.63702e-05	0.000641607
FBgn0004910	304.349	0.91262	0.268479	3.39922	0.000675788	0.00597905
FBgn0004913	14914.9	-0.253047	0.152428	-1.6601	0.0968934	0.241796
FBgn0004914	6290.27	-0.144676	0.18893	-0.765766	0.443815	0.628245
FBgn0004915	3948.28	0.157855	0.171716	0.919278	0.35795	0.551724
FBgn0004919	112.404	-0.743202	0.262763	-2.82842	0.00467789	0.0282991
FBgn0004921	10839.6	0.268076	0.213256	1.25707	0.20873	0.39497
FBgn0004924	42889.1	-0.389704	0.212621	-1.83286	0.0668232	0.19008
FBgn0004926	24806.8	0.153548	0.160647	0.955806	0.33917	0.533003
FBgn0004956	95.2984	0.122557	0.36982	0.331398	0.740344	0.853281
FBgn0004957	977.335	-0.247868	0.170559	-1.45327	0.14615	0.313238
FBgn0004959	707.004	0.111946	0.229084	0.488669	0.625076	0.773574
FBgn0005198	3973.88	-0.310861	0.208351	-1.49201	0.135698	0.298825
FBgn0005278	47561.2	0.249608	0.136158	1.83322	0.06677	0.190032
FBgn0005322	7479.24	-0.271595	0.130232	-2.08547	0.0370265	0.127135
FBgn0005355	2817.89	0.0317185	0.127404	0.24896	0.803392	0.890938
FBgn0005386	7892.33	-0.507098	0.259272	-1.95585	0.0504823	0.156805
FBgn0005390	17014.8	-0.502741	0.324066	-1.55135	0.120817	0.278798
FBgn0005391	265022	0.114426	0.170296	0.671923	0.501632	0.677334
FBgn0005411	8462.67	0.135043	0.100932	1.33797	0.180907	0.359348
FBgn0005427	6119.4	-0.358603	0.223808	-1.60228	0.109093	0.261037
FBgn0005533	104902	0.848658	0.198152	4.28287	1.845e-05	0.000290063
FBgn0005536	10426.3	-0.232904	0.143316	-1.62512	0.104138	0.253572
FBgn0005558	37.8572	0.251187	0.479753	0.523574	0.600575	0.75578
FBgn0005561	25.8286	0.873603	0.575974	1.51674	0.129333	0.290268
FBgn0005564	472.605	0.0525439	0.209405	0.25092	0.801876	0.889731
FBgn0005585	52007.8	0.131011	0.178046	0.735828	0.461835	0.644287
FBgn0005586	18.1014	-1.04238	0.623314	-1.67232	0.0944609	0.237827
FBgn0005590	5.03928	-1.43434	1.22293	-1.17287	0.240846	NA
FBgn0005593	110907	0.594933	0.101484	5.86232	4.5645e-09	1.52179e-07
FBgn0005596	11071.2	-0.403625	0.151046	-2.6722	0.00753567	0.0407936
FBgn0005612	6219.7	0.988417	0.199711	4.94923	7.45063e-07	1.67193e-05
FBgn0005613	17.7543	-0.423409	0.691139	-0.612624	0.540125	0.708871
FBgn0005614	71.4664	-0.229501	0.471319	-0.486934	0.626305	0.774639
FBgn0005616	458.686	0.100731	0.176582	0.57045	0.568373	0.730516
FBgn0005617	15194.8	-0.479479	0.196631	-2.43847	0.0147495	0.0673301
FBgn0005619	11.1261	-1.27072	0.846182	-1.50171	0.133173	0.294947
FBgn0005624	3404.23	-0.344008	0.223652	-1.53814	0.124014	0.283743
FBgn0005626	73.4291	1.91264	0.385558	4.96069	7.02427e-07	1.58643e-05
FBgn0005631	442.956	0.0455416	0.223351	0.203902	0.83843	0.911243
FBgn0005632	26082.8	-0.446963	0.273879	-1.63197	0.102685	0.251083
FBgn0005633	5.43905	0.115754	0.941839	0.122902	0.902185	0.947664
FBgn0005636	24.7265	-0.911161	0.484164	-1.88193	0.0598461	0.176249
FBgn0005638	253.868	-0.0497285	0.300185	-0.16566	0.868425	0.92894
FBgn0005640	5850.04	-0.122165	0.161081	-0.758411	0.448205	0.631755
FBgn0005642	5997.01	-0.162954	0.141715	-1.14987	0.250196	0.442797
FBgn0005648	10687.6	-0.101394	0.137208	-0.738977	0.459921	0.64247
FBgn0005649	25850.6	-0.192123	0.119511	-1.60757	0.107928	0.259077
FBgn0005654	4427.42	-0.418527	0.172757	-2.42263	0.0154087	0.0693919
FBgn0005655	12868.6	-0.139012	0.108567	-1.28043	0.200393	0.384529
FBgn0005658	7.02191	-1.22357	1.0279	-1.19036	0.233906	0.423969
FBgn0005659	24.0253	0.168254	0.461992	0.364192	0.715714	0.83674
FBgn0005660	228.361	2.5464	0.76667	3.32138	0.000895729	0.00754972
FBgn0005664	2.87173	-3.36117	1.66622	-2.01724	0.0436704	NA
FBgn0005666	5379.6	0.756805	0.285619	2.64971	0.00805618	0.0431663
FBgn0005670	11.9176	-1.37292	0.695595	-1.97373	0.0484124	0.152341
FBgn0005671	30461.1	0.246135	0.18112	1.35896	0.174159	0.350924
FBgn0005672	3721.61	0.533108	0.207486	2.56937	0.0101883	0.0515652
FBgn0005674	17456.2	-0.0410857	0.267823	-0.153406	0.878078	0.933547
FBgn0005677	9.34729	-0.207689	0.847043	-0.245193	0.806307	0.891727
FBgn0005683	2562.83	-0.171547	0.144155	-1.19002	0.234039	0.424064
FBgn0005694	17951.8	-0.284777	0.180055	-1.58161	0.113738	0.268542
FBgn0005695	13326.6	-0.15888	0.108469	-1.46475	0.142989	0.308921
FBgn0005696	4196.83	-0.345282	0.1595	-2.16477	0.0304049	0.111298
FBgn0005771	832.806	0.493187	0.136847	3.60392	0.000313448	0.00316827
FBgn0005775	71.4831	-0.493013	0.384143	-1.28341	0.199348	0.383237
FBgn0005777	13661.6	-0.102516	0.121051	-0.846886	0.397059	0.588555
FBgn0005778	2.15017	-0.926121	1.5616	-0.59306	0.553141	NA
FBgn0008635	11774.9	-0.146014	0.167288	-0.872835	0.382753	0.574403
FBgn0008636	3.42416	-1.47387	1.3377	-1.10179	0.270551	NA
FBgn0008646	1.89938	-0.915797	1.51525	-0.604386	0.545587	NA
FBgn0008651	3.95777	-1.41878	1.37751	-1.02996	0.303027	NA
FBgn0010014	11.6782	-0.693693	0.740916	-0.936264	0.349137	0.543086
FBgn0010015	13.118	0.0774165	0.712034	0.108726	0.91342	0.953458
FBgn0010019	16457.7	0.493834	0.342037	1.4438	0.148794	0.316914
FBgn0010038	685.093	2.13485	0.355784	6.00042	1.96803e-09	7.00618e-08
FBgn0010039	2263.92	-0.232383	0.152996	-1.51889	0.128791	0.289937
FBgn0010040	19.8159	-0.0974667	0.461581	-0.211158	0.832764	0.908265
FBgn0010041	60.1211	-1.81576	0.563569	-3.2219	0.00127344	0.010101
FBgn0010042	10.5814	-0.285761	0.66988	-0.426586	0.669681	0.803954
FBgn0010043	12.6364	0.504631	0.797977	0.632389	0.527133	0.698895
FBgn0010044	3.62167	-0.273092	1.17498	-0.232423	0.81621	NA
FBgn0010051	5859.28	-0.425622	0.276793	-1.53769	0.124124	0.283875
FBgn0010052	56.5089	-0.148609	0.669676	-0.221911	0.824383	0.903405
FBgn0010053	1085.4	-0.729433	0.161153	-4.52634	6.00147e-06	0.000108668
FBgn0010078	176151	0.153464	0.115555	1.32806	0.184159	0.363952
FBgn0010097	6840.66	-0.37072	0.106022	-3.49662	0.000471187	0.00444601
FBgn0010100	21233.3	-0.112994	0.254965	-0.443174	0.65764	0.795592
FBgn0010105	23.5864	0.191591	0.542262	0.353318	0.72385	0.842593
FBgn0010109	43.7144	-0.814828	0.366167	-2.22529	0.0260619	0.100039
FBgn0010113	9877.7	-0.37474	0.135767	-2.76018	0.00577704	0.0332805
FBgn0010114	28.3727	-1.1681	0.47258	-2.47175	0.0134454	0.0628689
FBgn0010173	18438.7	-0.172949	0.11761	-1.47053	0.141418	0.307203
FBgn0010194	1605.98	-0.380405	0.186495	-2.03977	0.0413736	0.137002
FBgn0010197	11.4163	1.11659	0.96781	1.15373	0.24861	0.441178
FBgn0010198	82392.6	0.485414	0.150222	3.23131	0.00123226	0.00985021
FBgn0010213	6558.72	0.0533553	0.110582	0.482494	0.629455	0.777162
FBgn0010215	15645.9	0.428864	0.194143	2.20901	0.027174	0.102914
FBgn0010217	80393.9	0.256447	0.153588	1.66971	0.094977	0.238738
FBgn0010220	3160.19	0.0734676	0.157785	0.465618	0.641489	0.784366
FBgn0010222	1972.71	-0.00207253	0.181488	-0.0114196	0.990889	0.995002
FBgn0010223	257.811	-0.580818	0.22102	-2.62789	0.0085916	0.045364
FBgn0010225	1989.15	-0.290026	0.201136	-1.44194	0.14932	0.317501
FBgn0010226	7960.19	-0.421825	0.124305	-3.39348	0.000690116	0.0060802
FBgn0010228	12377.5	0.162034	0.212028	0.764208	0.444743	0.62905
FBgn0010235	9939.59	0.302605	0.110993	2.72634	0.00640409	0.0360878
FBgn0010238	7219.13	-0.410049	0.261525	-1.56792	0.116901	0.273124
FBgn0010240	8.30217	0.0183337	0.792634	0.0231301	0.981546	0.990302
FBgn0010241	25.2197	1.64959	1.11009	1.486	0.13728	0.301425
FBgn0010246	5043.04	0.0707453	0.137455	0.514681	0.606776	0.759518
FBgn0010247	10465.5	0.780506	0.138691	5.62766	1.82666e-08	5.52842e-07
FBgn0010258	49.2085	0.497994	0.399891	1.24532	0.213013	0.399832
FBgn0010263	614.339	0.889629	0.271015	3.28259	0.00102859	0.00848887
FBgn0010265	90737.1	0.0354388	0.217519	0.162923	0.870579	0.929432
FBgn0010269	4470.63	-0.242908	0.104718	-2.31965	0.0203599	0.0845438
FBgn0010278	17514.6	-0.39574	0.156443	-2.52962	0.0114188	0.0561423
FBgn0010280	13495	-0.201537	0.164163	-1.22767	0.219571	0.407605
FBgn0010282	13283.6	-0.347693	0.129766	-2.67938	0.00737578	0.0401974
FBgn0010287	788.687	0.412121	0.133838	3.07926	0.00207515	0.0150298
FBgn0010288	15989.4	0.162862	0.11726	1.38889	0.164865	0.338894
FBgn0010292	6652.64	0.0867671	0.213152	0.407066	0.683959	0.814115
FBgn0010300	26381	-0.428061	0.114519	-3.73792	0.000185551	0.00203197
FBgn0010303	8368.94	-0.44876	0.162227	-2.76625	0.00567055	0.032775
FBgn0010309	3048.64	-0.0733865	0.108088	-0.67895	0.497169	0.673192
FBgn0010313	14734.1	-0.150801	0.099835	-1.51051	0.130914	0.292338
FBgn0010314	4063.14	-0.239021	0.22979	-1.04017	0.29826	0.493173
FBgn0010315	7481.65	-0.185662	0.117925	-1.5744	0.115394	0.271173
FBgn0010316	6181.89	-0.131201	0.107099	-1.22504	0.220559	0.40902
FBgn0010317	3089.13	0.604087	0.101301	5.96327	2.47245e-09	8.68416e-08
FBgn0010323	13.7666	-2.66926	0.639957	-4.171	3.03272e-05	0.000447123
FBgn0010328	28786.3	-0.556773	0.231009	-2.41018	0.0159447	0.0711348
FBgn0010329	10.6955	-0.292087	0.76419	-0.382217	0.7023	0.827784
FBgn0010333	11549.6	-0.179783	0.145508	-1.23555	0.216626	0.404158
FBgn0010339	7966.55	0.343656	0.14885	2.30875	0.0209577	0.0862115
FBgn0010340	1231.12	0.350364	0.12076	2.90133	0.00371579	0.0235762
FBgn0010341	15585	-0.263703	0.140271	-1.87996	0.0601135	0.17664
FBgn0010342	11109.6	-0.239854	0.222528	-1.07786	0.281095	0.475395
FBgn0010348	49119.3	0.318551	0.116852	2.7261	0.00640866	0.0360878
FBgn0010350	5022.56	0.187749	0.142851	1.31429	0.188748	0.370026
FBgn0010352	10394.5	0.190354	0.18414	1.03375	0.301253	0.496043
FBgn0010355	9516.32	-0.515287	0.227796	-2.26206	0.023694	0.0934413
FBgn0010356	3509.87	-0.269667	0.146952	-1.83507	0.0664957	0.189457
FBgn0010357	6.83688	-0.977261	1.26644	-0.771658	0.440317	0.625485
FBgn0010358	2.47961	-1.99767	1.84779	-1.08112	0.279645	NA
FBgn0010379	11381.8	-0.179056	0.17445	-1.0264	0.304702	0.499373
FBgn0010380	14349.1	-0.285625	0.144889	-1.97134	0.0486844	0.15283
FBgn0010382	14754.8	-0.48375	0.128698	-3.75879	0.000170735	0.00188744
FBgn0010383	4714.23	0.643202	0.17794	3.61471	0.00030068	0.00305391
FBgn0010385	246.342	3.73759	0.929039	4.02307	5.74442e-05	0.000761716
FBgn0010387	1065.52	0.224515	0.733997	0.30588	0.759696	0.865516
FBgn0010388	335.922	1.71446	0.354847	4.83155	1.35476e-06	2.87428e-05
FBgn0010389	837.108	0.743839	0.23965	3.10386	0.00191017	0.0140606
FBgn0010391	9277.72	-0.0428883	0.120011	-0.35737	0.720815	0.840172
FBgn0010395	368.77	0.00281005	0.29026	0.00968112	0.992276	0.995642
FBgn0010397	5046.28	0.0560446	0.150067	0.373464	0.708803	0.831715
FBgn0010398	1703.02	0.0856553	0.172347	0.496992	0.619194	0.768804
FBgn0010399	40.4462	0.628095	0.617968	1.01639	0.309445	0.503664
FBgn0010401	50.3441	-0.348836	0.360085	-0.968761	0.332665	0.526402
FBgn0010406	5780.19	0.630768	0.17506	3.60315	0.000314387	0.0031747
FBgn0010407	28.0164	-0.00865354	0.614125	-0.0140909	0.988757	0.993868
FBgn0010408	55809.5	0.47824	0.214042	2.23433	0.0254615	0.0984161
FBgn0010409	68221.6	0.212229	0.178096	1.19165	0.233397	0.423527
FBgn0010411	131781	-0.223435	0.259972	-0.859458	0.390088	0.582166
FBgn0010412	73598.6	0.80761	0.173932	4.64326	3.42958e-06	6.63304e-05
FBgn0010414	6.55662	-1.17635	0.983999	-1.19547	0.231902	0.421529
FBgn0010415	17725.8	-0.0920142	0.169019	-0.5444	0.586166	0.743379
FBgn0010416	6446.32	0.0143365	0.105272	0.136185	0.891675	0.940711
FBgn0010417	3647.58	-0.0682866	0.149907	-0.455527	0.64873	0.789634
FBgn0010421	6458.99	0.134549	0.099941	1.34628	0.178211	0.356151
FBgn0010422	9258.19	0.0708123	0.11866	0.596767	0.550663	0.716223
FBgn0010423	427.629	0.697886	0.383823	1.81825	0.069026	0.194138
FBgn0010424	3173.6	1.13585	0.376233	3.01901	0.00253603	0.0175335
FBgn0010425	3.12482	-1.3506	1.34853	-1.00153	0.31657	NA
FBgn0010431	20374.4	0.128545	0.17582	0.731121	0.464706	0.646679
FBgn0010433	2.54528	-1.71524	1.66317	-1.03131	0.302395	NA
FBgn0010434	5833.21	0.10397	0.167749	0.619792	0.535395	0.705751
FBgn0010435	4174.31	0.392326	0.158755	2.47126	0.0134637	0.0628984
FBgn0010438	6474	0.284269	0.114468	2.4834	0.0130135	0.0613687
FBgn0010441	2914.36	-0.203786	0.1043	-1.95384	0.0507198	0.157405
FBgn0010452	157.786	-1.2061	0.30365	-3.97203	7.12631e-05	0.000916041
FBgn0010453	154.084	-0.685962	0.232275	-2.95324	0.00314462	0.0206276
FBgn0010470	6166.57	-0.0667084	0.162729	-0.409936	0.681853	0.812421
FBgn0010473	285.815	-0.363487	0.176498	-2.05944	0.0394521	0.132457
FBgn0010482	716.728	0.797135	0.252484	3.15717	0.00159309	0.0121413
FBgn0010488	78646.5	-0.436249	0.261096	-1.67084	0.0947538	0.238348
FBgn0010497	4922.91	0.0136436	0.106847	0.127693	0.898392	0.945011
FBgn0010501	7191.75	0.149091	0.14667	1.01651	0.309388	0.503664
FBgn0010504	1957.19	0.34458	0.13862	2.48579	0.0129264	0.0611223
FBgn0010516	14359	-0.276048	0.113868	-2.42429	0.0153383	0.0691691
FBgn0010520	3442.3	0.622501	0.175944	3.53807	0.000403068	0.00391222
FBgn0010531	1548.34	0.0198581	0.135011	0.147085	0.883065	0.936006
FBgn0010548	5599.79	0.35615	0.150685	2.36355	0.0181009	0.0783899
FBgn0010549	357.317	-3.11844	0.181086	-17.2208	1.8547e-66	1.62317e-63
FBgn0010551	28160.9	0.0473892	0.142152	0.333369	0.738856	0.852313
FBgn0010583	5800.71	-0.207865	0.163654	-1.27015	0.204033	0.388955
FBgn0010590	11961.9	0.365433	0.193818	1.88544	0.0593704	0.17511
FBgn0010591	6022.75	-0.0241364	0.108058	-0.223366	0.82325	0.902482
FBgn0010602	13226.6	-0.134674	0.133772	-1.00674	0.314059	0.508282
FBgn0010607	4435.89	0.173322	0.198393	0.873627	0.382321	0.574025
FBgn0010611	7397.76	0.514567	0.127495	4.03598	5.43759e-05	0.000730515
FBgn0010612	15672	0.316187	0.215542	1.46694	0.142393	0.308331
FBgn0010620	7674.06	0.180726	0.176519	1.02383	0.305916	0.500618
FBgn0010621	39106.7	-0.211587	0.137566	-1.53807	0.124031	0.283743
FBgn0010622	2272.46	0.351987	0.168764	2.08568	0.0370078	0.127135
FBgn0010638	15526	-0.0547117	0.122032	-0.44834	0.653907	0.792734
FBgn0010651	1574.96	1.35492	0.363307	3.7294	0.000191937	0.00209753
FBgn0010660	9538.19	-0.256836	0.22473	-1.14287	0.253094	0.445375
FBgn0010741	10282.1	0.497227	0.149213	3.33233	0.00086123	0.00729406
FBgn0010747	9282.17	-0.00288699	0.16934	-0.0170484	0.986398	0.992697
FBgn0010750	5753.78	0.129049	0.116791	1.10495	0.269181	0.462599
FBgn0010762	5381.07	1.34946	0.168801	7.99439	1.30218e-15	9.56326e-14
FBgn0010768	2310.06	-0.387232	0.167233	-2.31553	0.0205841	0.085161
FBgn0010770	5750.36	0.305773	0.192138	1.59143	0.111514	0.264988
FBgn0010772	5419.18	-0.168685	0.174919	-0.964359	0.334866	0.528553
FBgn0010774	25349.8	0.147476	0.116887	1.2617	0.207058	0.392655
FBgn0010786	8437.69	-0.263204	0.127676	-2.0615	0.039255	0.132006
FBgn0010803	6505.89	0.0677461	0.151508	0.447146	0.654769	0.793124
FBgn0010808	5744.47	0.379898	0.115544	3.2879	0.00100939	0.00836376
FBgn0010812	4353.74	0.203532	0.15082	1.3495	0.177177	0.355301
FBgn0010825	18553.5	-0.508163	0.238776	-2.1282	0.0333206	0.118181
FBgn0010830	3897.67	-0.278078	0.181014	-1.53622	0.124485	0.2842
FBgn0010877	10950.3	-0.399388	0.131069	-3.04716	0.00231016	0.0163047
FBgn0010894	1719.4	0.0210561	0.192746	0.109243	0.91301	0.953256
FBgn0010905	18914.9	-0.757019	0.200265	-3.78009	0.000156773	0.00176089
FBgn0010909	18775.2	-0.203636	0.165206	-1.23262	0.217718	0.405475
FBgn0010926	7302.48	-0.1314	0.239137	-0.549475	0.58268	0.740298
FBgn0011016	17164.2	-0.73134	0.249752	-2.92826	0.00340864	0.0219752
FBgn0011020	3637.68	-0.147671	0.118724	-1.24382	0.213566	0.40037
FBgn0011202	6437.78	-0.328707	0.155323	-2.11628	0.0343212	0.120549
FBgn0011204	14554.1	-0.226029	0.159672	-1.41558	0.156898	0.328864
FBgn0011205	4057.23	0.0369842	0.114758	0.32228	0.747241	0.858309
FBgn0011206	2122.9	0.450974	0.153733	2.93349	0.00335174	0.0216748
FBgn0011207	4888.6	-1.17727	0.146602	-8.0304	9.71546e-16	7.23629e-14
FBgn0011211	67032.9	-0.315058	0.225559	-1.39678	0.162478	0.335763
FBgn0011217	83327	0.184028	0.180002	1.02237	0.306606	0.501118
FBgn0011224	13766.7	-0.11683	0.172135	-0.678714	0.497319	0.67322
FBgn0011225	11970.3	-0.0675372	0.16933	-0.39885	0.690004	0.818586
FBgn0011227	5211.65	0.702873	0.221129	3.17857	0.00148006	0.0114207
FBgn0011230	29077.5	-0.239886	0.347102	-0.691112	0.489495	0.667447
FBgn0011232	5455.92	-0.30952	0.121883	-2.53949	0.0111014	0.0549163
FBgn0011236	5090.62	-0.375939	0.20041	-1.87585	0.0606756	0.177547
FBgn0011239	1.68036	-1.54266	1.83684	-0.839845	0.400995	NA
FBgn0011244	5.45067	-1.11122	1.19482	-0.930033	0.352354	0.54643
FBgn0011259	1208.66	-2.28714	0.411843	-5.55343	2.80112e-08	8.12635e-07
FBgn0011260	10700.7	-0.371855	0.157089	-2.36717	0.0179247	0.0778517
FBgn0011270	2.32394	-1.02743	2.56652	-0.400319	0.688922	NA
FBgn0011272	96777	0.312881	0.20049	1.56059	0.118621	0.275794
FBgn0011274	1235.07	1.15757	0.302049	3.83241	0.000126894	0.00147429
FBgn0011276	1.43743	-2.20418	2.20707	-0.99869	0.317945	NA
FBgn0011278	3.97028	-1.8483	1.20677	-1.5316	0.12562	NA
FBgn0011279	2.31865	2.35051	2.01573	1.16609	0.243579	NA
FBgn0011280	14.4895	1.23448	0.616397	2.00273	0.0452066	0.145347
FBgn0011281	1.17636	-2.67604	1.97852	-1.35255	0.1762	NA
FBgn0011282	3.37702	0.729023	1.57419	0.463109	0.643287	NA
FBgn0011283	1.1901	-2.97744	2.33301	-1.27622	0.201877	NA
FBgn0011284	90392	0.272193	0.22466	1.21158	0.225673	0.414267
FBgn0011286	468.637	0.590517	0.290139	2.03529	0.0418219	0.137814
FBgn0011288	54.8163	1.43042	0.474351	3.01553	0.00256535	0.0176896
FBgn0011289	6628.99	0.282468	0.107765	2.62114	0.0087637	0.0460182
FBgn0011290	3055.1	-0.0300566	0.1076	-0.279336	0.779987	0.876088
FBgn0011291	1460.79	0.152631	0.167158	0.913097	0.361192	0.554567
FBgn0011294	1.69247	-1.03757	1.91334	-0.542283	0.587624	NA
FBgn0011296	481.3	1.5664	0.336297	4.65778	3.19638e-06	6.19344e-05
FBgn0011297	1990.56	-0.0661617	0.160024	-0.413449	0.679277	0.810677
FBgn0011300	6407.99	-0.127331	0.257594	-0.494311	0.621086	0.770088
FBgn0011305	2909.48	0.317334	0.115989	2.73589	0.00622115	0.0352778
FBgn0011327	10838.5	0.431658	0.0901294	4.78932	1.67349e-06	3.4802e-05
FBgn0011335	3982.26	0.000523806	0.222466	0.00235455	0.998121	0.998692
FBgn0011336	9766.98	0.0278792	0.24162	0.115384	0.90814	0.950687
FBgn0011361	8915.85	0.21679	0.160008	1.35487	0.175458	0.35273
FBgn0011455	6789.03	0.0179375	0.11077	0.161934	0.871358	0.929954
FBgn0011474	11846.7	-0.47094	0.216328	-2.17698	0.0294823	0.108792
FBgn0011476	1430.24	0.165108	0.219284	0.752941	0.451486	0.635164
FBgn0011481	22785.2	-0.213944	0.190262	-1.12447	0.260813	0.453862
FBgn0011509	4118.77	0.264092	0.153948	1.71546	0.0862601	0.223855
FBgn0011554	5.25865	1.60336	1.23195	1.30148	0.193093	0.376087
FBgn0011555	3.73374	-1.19842	1.53352	-0.78148	0.43452	NA
FBgn0011556	14.2384	1.785	1.64454	1.08541	0.277739	0.472206
FBgn0011559	4.10695	-0.47156	1.33535	-0.353135	0.723987	NA
FBgn0011566	1877.68	-0.0712762	0.0988324	-0.721183	0.470797	0.651958
FBgn0011569	4.11465	-0.971129	1.02239	-0.949866	0.34218	NA
FBgn0011570	8311.59	-0.113382	0.0974119	-1.16395	0.244445	0.43637
FBgn0011573	11163.9	-0.0430122	0.138527	-0.310496	0.756184	0.863959
FBgn0011576	77.3887	-0.241178	0.292585	-0.824303	0.409767	0.600605
FBgn0011581	7.01086	-3.65735	1.78609	-2.04769	0.0405904	0.13537
FBgn0011582	27.3228	-0.0246916	0.757792	-0.0325837	0.974007	0.985492
FBgn0011584	10169.8	0.180218	0.108588	1.65965	0.0969844	0.241931
FBgn0011586	13044.7	0.362977	0.135731	2.67425	0.00748976	0.0406499
FBgn0011589	28.5632	-0.292606	0.420399	-0.696019	0.486417	0.664843
FBgn0011591	1049.9	0.279789	0.184574	1.51586	0.129554	0.290411
FBgn0011592	3769.94	-0.712016	0.260096	-2.73751	0.00619062	0.0351617
FBgn0011596	28.7699	-0.3748	0.49884	-0.751343	0.452446	0.636005
FBgn0011603	84.4678	0.158198	0.277696	0.56968	0.568895	0.730918
FBgn0011604	11133.6	-0.47476	0.202301	-2.3468	0.0189356	0.0808054
FBgn0011606	7396.52	-0.270339	0.164337	-1.64503	0.0999643	0.247192
FBgn0011638	17873.8	0.195702	0.161871	1.209	0.226664	0.415289
FBgn0011640	9804.26	-0.251212	0.166855	-1.50558	0.132176	0.293656
FBgn0011642	2735.74	0.629738	0.202106	3.11588	0.00183396	0.0136404
FBgn0011648	10353.8	-0.408629	0.122311	-3.34089	0.000835099	0.00712446
FBgn0011653	7.3042	-1.3924	1.07117	-1.29989	0.193639	0.376747
FBgn0011655	4625.7	-0.441219	0.116575	-3.78486	0.000153796	0.00173301
FBgn0011656	3766.31	-0.44182	0.191209	-2.31066	0.0208515	0.0860104
FBgn0011659	1596.87	-0.193318	0.112056	-1.7252	0.0844919	0.22106
FBgn0011660	4240.39	-0.266641	0.105037	-2.53854	0.0111316	0.0549877
FBgn0011661	51721.2	-0.167738	0.14031	-1.19548	0.2319	0.421529
FBgn0011666	9265.45	-0.118204	0.119169	-0.991907	0.321243	0.515855
FBgn0011670	1.43786	-1.75298	1.79312	-0.977614	0.328265	NA
FBgn0011672	6995.8	-0.0304658	0.124912	-0.243898	0.80731	0.892239
FBgn0011674	1787.5	0.489568	0.186436	2.62593	0.00864128	0.0455348
FBgn0011676	69.465	1.2479	0.300358	4.15473	3.25677e-05	0.000474377
FBgn0011692	8431.08	-0.73438	0.158526	-4.63255	3.6119e-06	6.94729e-05
FBgn0011693	1.91357	0.14303	1.472	0.0971669	0.922594	NA
FBgn0011694	1.34235	-2.17277	2.12161	-1.02411	0.305782	NA
FBgn0011695	901.123	0.157659	0.451365	0.349293	0.72687	0.844797
FBgn0011701	9.26722	-0.641672	0.821396	-0.781197	0.434686	0.62123
FBgn0011703	24107.2	-0.358127	0.160744	-2.22793	0.025885	0.0996861
FBgn0011704	18476.1	0.36745	0.170175	2.15925	0.0308306	0.112385
FBgn0011705	4751.03	0.160114	0.204995	0.781065	0.434765	0.62123
FBgn0011706	149.151	2.47455	0.439854	5.62585	1.84597e-08	5.57079e-07
FBgn0011708	9185.74	0.150374	0.127313	1.18113	0.237551	0.428138
FBgn0011710	11776.6	0.106539	0.101575	1.04887	0.294236	0.489865
FBgn0011715	6176.26	-0.233094	0.131395	-1.77399	0.0760652	0.206471
FBgn0011722	293.315	-0.440767	0.22357	-1.97149	0.0486678	0.15283
FBgn0011723	5.44475	-2.15747	1.44147	-1.49671	0.134469	0.296991
FBgn0011725	15994.2	-0.480246	0.129528	-3.70766	0.000209181	0.0022601
FBgn0011726	50095.1	0.0315234	0.174936	0.1802	0.856996	0.922244
FBgn0011737	3112.74	-0.0741254	0.107224	-0.691312	0.489369	0.667362
FBgn0011739	8477.85	-0.675549	0.218982	-3.08496	0.0020358	0.0147958
FBgn0011740	3014.96	-0.309142	0.182258	-1.69618	0.0898523	0.229593
FBgn0011741	2182.42	-0.0375009	0.180062	-0.208266	0.835021	0.909217
FBgn0011742	13487.6	-0.195201	0.13907	-1.40362	0.160433	0.333561
FBgn0011743	3.99132	-0.986249	1.10511	-0.892448	0.372153	NA
FBgn0011745	8750.95	0.261298	0.11029	2.3692	0.0178268	0.0775225
FBgn0011746	1181.72	0.00186488	0.158837	0.0117409	0.990632	0.994895
FBgn0011747	19250.5	0.0216539	0.141962	0.152533	0.878766	0.933995
FBgn0011754	9373.99	-0.284555	0.175294	-1.6233	0.104525	0.254147
FBgn0011758	2.13825	-2.06152	2.24239	-0.919341	0.357917	NA
FBgn0011760	47611.8	0.040233	0.132714	0.303155	0.761771	0.866739
FBgn0011761	161458	0.0860767	0.177012	0.486275	0.626772	0.774669
FBgn0011762	3059.93	0.169865	0.248585	0.683327	0.4944	0.671967
FBgn0011763	17212.6	-0.304932	0.17396	-1.75289	0.079621	0.212312
FBgn0011766	17401.5	-0.599647	0.153648	-3.90274	9.51115e-05	0.00115877
FBgn0011768	15104	-0.253468	0.200672	-1.26309	0.206556	0.391915
FBgn0011769	956.832	0.410337	0.176072	2.33051	0.0197793	0.08289
FBgn0011770	4136.61	0.0894884	0.112374	0.796347	0.42583	0.613789
FBgn0011771	4529.59	-0.144607	0.185666	-0.778852	0.436067	0.62205
FBgn0011774	3450.16	-0.158214	0.129404	-1.22263	0.221469	0.40999
FBgn0011785	13298.7	-0.527997	0.232812	-2.26792	0.0233343	0.0924742
FBgn0011787	6415.5	-0.271487	0.1526	-1.77908	0.0752273	0.205045
FBgn0011802	8254.22	-0.0858179	0.118113	-0.726575	0.467486	0.649231
FBgn0011817	7005.2	-0.355177	0.158305	-2.24362	0.0248566	0.0966828
FBgn0011818	8111.25	-0.287754	0.0907849	-3.16963	0.00152633	0.0117261
FBgn0011822	1.99601	-3.40172	2.00046	-1.70047	0.0890421	NA
FBgn0011824	13753.2	-0.874795	0.302335	-2.89347	0.00381014	0.0241049
FBgn0011826	19323.5	-0.232303	0.209032	-1.11133	0.266426	0.459293
FBgn0011828	2479.05	1.11793	0.326505	3.42394	0.000617195	0.00554947
FBgn0011829	24.7971	-0.225657	0.566495	-0.39834	0.69038	0.818788
FBgn0011832	112.627	-3.23036	2.75635	-1.17197	NA	NA
FBgn0011834	4.41387	1.22789	1.55824	0.788001	0.430696	NA
FBgn0011836	3953.02	-0.0959753	0.183452	-0.523163	0.600861	0.755898
[truncated: 11,530 more rows]
